# Supplementary material for: Transcriptome shifts triggered by vitamin A and SCD genotype interaction in Duroc pigs
Source: BMC Genomics. 2022 Jan 7;23:16. doi: 10.1186/s12864-021-08244-3 (PMC8739656; doi:10.1186/s12864-021-08244-3)
Supplement: Supplementary file 1 — Additional file 1. [file 12864_2021_8244_MOESM1_ESM.xlsx]

## Sheet: Table S1
Table S1. Ingredients and nutrient content of the diet fed during the starting, growth and finishing period (as-fed basis).
	STARTER	GROWTH	FINISH
	(80-110 d)	(110-160 d)	(160-210 d)
Net Energy, kcal/kg	2300	2300	2400
Nutrient content
Crude fat	4.02248	4.15	5.55
Crude protein	14.5	14.65	13.46
Crude fibre	5.41396	5	4.57
Neutral detergent fibre	15.4363	15.5	15.45
Glucose	3.32207	4.1	3.32
Starch	43.5228	42.07	43.96
Main amino acids
Total Lysine	0.969109	0.936	0.857
Leucine	1.00523	1.00523	0.869
Methionine	0.287029	0.287029	0.25
Threonine	0.669831	0.638	0.582
Fatty acids
C16:0	0.631884	0.6726	0.8727
C18:0	0.296683	0.2926	0.3922
C16:1	0.0602592	0.0635	0.1228
C18:1	1.41096	1.5	2.1775
C18:2	1.18914	1.2	1.2438
SFA1	0.982146	1.0933	1.4912
MUFA+PUFA1	2.77703	2.8805	3.7066
1SFA - saturated fatty acids; MUFA - monounsaturated fatty acids; PUFA - polyunsaturated fatty acids

## Sheet: Table S2
Table S2. Classification of pigs by SCD rs80912566 genotype and diet
EXPERIMENT 1 (carcass traits and intramuscular fat composition study)	diet1
SCD genotype	VA+	VA-
TT	20	18
TC	18	25
CC	16	11
EXPERIMENT 2 (muscle transcriptomic study)	diet1
SCD genotype	VA+	VA-
TT	9	8
CC	13	10
1diet with (VA+) or without (VA-) the Vitamin A supplement

## Sheet: Table S3
Table S3. Summary of sequencing data of the 40 Duroc pigs used for RNA-seq transcriptome analysis.
Sample name	Reads	Yield (Gb)	Trimmed yield (Gb)	Avg % unmapped	Avg % unique	Avg % duplicate
1-TT-VA+	59688	9073	9071	0.43	85.5	31.48
2-TT-VA+	58629	8912	8907	0.52	86.55	41.97
3-TT-VA+	68673	10438	10425	0.68	86.14	33.23
4-TT-VA+	54347	8261	8258	0.62	77.42	34.56
5-TT-VA+	62604	9516	9503	0.71	85.26	32.19
6-TT-VA+	61069	9282	9270	0.89	86.38	41.17
7-TT-VA+	52317	7952	7942	1	84.01	42.79
8-TT-VA+	70881	10774	10755	0.68	85.86	35.48
9-TT-VA+	48817	7420	7411	0.98	83.39	36.39
10-TT-VA-	58651	8915	8912	0.5	84.58	32.25
11-TT-VA-	56568	8598	8596	0.49	84.86	32.73
12-TT-VA-	52399	7965	7959	0.63	81.93	32.71
13-TT-VA-	57700	8770	8770	0.65	85.69	32.65
14-TT-VA-	59744	9081	9079	0.63	84.7	31.52
15-TT-VA-	91498	13908	13907	0.4	85.72	32.47
16-TT-VA-	58130	8836	8834	0.61	85.03	30.38
17-TT-VA-	63611	9669	9668	0.56	86.73	25.92
18-CC-VA+	67506	10261	10260	0.46	84.83	31.83
19-CC-VA+	68167	10361	10355	0.54	84.83	34.65
20-CC-VA+	75116	11418	11398	0.59	85.98	35.68
21-CC-VA+	60576	9208	9203	0.52	85.58	30.94
22-CC-VA+	68390	10395	10392	0.45	83.65	28.89
23-CC-VA+	64393	9788	9783	0.83	83.79	31.54
24-CC-VA+	62210	9456	9444	0.66	86.45	43.27
25-CC-VA+	56242	8549	8547	0.55	84.2	30.71
26-CC-VA+	59576	9056	9051	0.44	86.85	40.21
27-CC-VA+	68024	10340	10337	0.49	86.12	30.78
28-CC-VA+	49225	7482	7470	0.89	84.21	54.31
29-CC-VA+	50795	7721	7718	0.57	84.26	33.1
30-CC-VA+	52156	7928	7918	0.62	86.62	39.02
31-CC-VA-	73303	11142	11141	0.45	86.61	34.53
32-CC-VA-	66947	10176	10174	0.69	82.57	30.87
33-CC-VA-	58400	8877	8876	0.59	86.28	33.14
34-CC-VA-	61987	9422	9421	0.57	84.05	32.55
35-CC-VA-	49205	7479	7467	0.95	85.4	49.51
36-CC-VA-	55797	8481	8475	0.74	80.54	35.43
37-CC-VA-	83078	12628	12627	0.37	85.68	36.84
38-CC-VA-	66107	10048	10047	0.85	85	31.83
39-CC-VA-	67087	10197	10195	0.6	86.03	34
40-CC-VA-	74541	11330	11329	0.46	86.36	33.99
Average	62211.6	9456.23	9450	0.616154	84.8427	35.3
Range	48817 - 91498	7420 - 13908	7411 - 13907	0.37 - 1	77.42 - 86.85	25.92 - 54.31
Avg % unique: Average % of reads aligning to a single location in the reference
Avg % unmapped: Average % of reads not aligning to any location in the reference
Avg % duplicate: Average % of read-pairs that map exactly at the same location in the reference as another read-pair

## Sheet: Table S4
Table S4. Primers used in the quantitative real-time PCR validation experiment of 10 differentially expressed genes plus 3 reference genes.
Gene	Primer Fw (5'--> 3')	Tm	Primer Rv (5'--> 3')	Tm	PCR size
TNMD	TGGGTGGTCCCTCAAGTGAA	61.7 ºC	CCTCTCTCATCCAACATGGGG	61.7 ºC	125 bp
ABCA1	GAAAACAGAACACCGCGGAC	60.6 ºC	CAGGGAAAACCCACCATACCTAA	60.5 ºC	146 bp
CILP2	GCACTGTGGCCACTAGCAAT	59.1 ºC	ACCAGGTAGGGCTTTTCCAA	58.5 ºC	184 bp
COMP	AGATAACGCTGGGTGCAGAC	58.1 ºC	GTCACACTCCATCACCGTGT	57.5 ºC	143 bp
MVK	GCCCTGGAGCATTACCTTGT	59.1 ºC	CTTCAGCATGCTCATCTGGC	59.9 ºC	196 bp
OTOR	TGGGCTGGAAGTGTTTATGG	58.6 ºC	GGACCAAGTTGCTGGGGAAA	62.1 ºC	76 bp
FGF10	GGAAGGTCAGCGGTACCAAG	59.6 ºC	TCTCCAGGATACTGTACGGG	55.5 ºC	51 bp
MTTP	TGCAAGCAAAATGGTCCGTC	62.0 ºC	CGAATGGGGACCACGTTCTAT	60.8 ºC	118 bp
PPARA	GGAAAGGCCAGCAATAACCC	60.4 ºC	GGCCATACACAGTGTCTCCA	57.6 ºC	60 bp
SCD	ATTGGGAGCTGTGGGTGAG	59.0 ºC	AAGTTGATGTGCCAGCGGTA	59.4 ºC	90 bp
HPRT1	AAGATGGTCAAGGTTGCAAGCT	59.9 ºC	ATTTCAAATCCAACAAAGTCTGGTCTA	59.5 ºC	85 bp
BM2	TCGGGCTGCTCTCACTGTCT	61.5 ºC	GGCGTGAGTAAACCTGAACC	57.4 ºC	69 bp
RPL32	CACCAGTCAGACCGATATGTCAA	59.9 ºC	CGCACCCTGTTGTCAATGC	61.6 ºC	70 bp

## Sheet: Table S5
Table S5. Least square means (±SE) for fatty acid compositional traits in the intramuscular fat of m. longissimus thoracis and m. semimembranosus, by dietary treatment and SCD rs80912566 genotype. Number of pigs per factor is indicated in parenthesis.
	VA- diet			VA+ diet			Interaction
	SCD genotype			SCD genotype			diet*SCD
Fatty acid traits1	TT	TC	CC	TT	TC	CC	P-value
m. longissimus thoracis	(17)	(24)	(11)	(18)	(18)	(16)
C16:0,%	25.96±0.24	26.03±0.20	26.74±0.31	26.21±0.24	26.69±0.23	26.69±0.26	0.06
C16:1,%	4.17±0.10a	3.81±0.09abc	3.44±0.13c	4.03±0.10ab	3.73±0.10bc	3.64±0.11bc	n.s.
C18:0,%	11.39±0.22c	12.06±0.19bc	13.58±0.28a	11.83±0.22c	12.75±0.21ab	12.96±0.24a	0.01
C18:1 n7,%	4.71±0.07a	4.42±0.06b	3.99±0.10c	4.52±0.08ab	4.23±0.07bc	4.09±0.08c	0.08
C18:1 n9,%	42.15±0.36a	41.87±0.31ab	40.46±0.46b	41.78±0.36b	40.69±0.35ab	40.72±0.39b	n.s.
SFA,%	39.18±0.43c	39.94±0.37bc	42.24±0.55a	39.90±0.44a	41.33±0.42ab	41.57±0.47ab	n.s.
MUFA,%	51.83±0.41a	50.91±0.35ab	48.67±0.53c	51.14±0.42c	49.44±0.40bc	49.21±0.45c	0.06
PUFA, %	8.99±0.23	9.15±0.20	9.09±0.31	8.96±0.24	9.23±0.23	9.21±0.26	0.05
m. semimembranosus	(8)	(16)	(10)	(8)	(13)	(13)
C16:0,%	24.37±0.40	24.37±0.28	24.93±0.37	24.34±0.40	25.35±0.33	24.97±0.32	n.s.
C16:1,%	4.24±0.17a	3.50±0.12bc	3.25±0.16c	3.92±0.17ab	3.49±0.14bc	3.41±0.14bc	n.s.
C18:0,%	10.15±0.31c	11.11±0.21bc	12.57±0.28a	10.29±0.31c	11.62±0.25ab	11.72±0.25ab	0.02
C18:1 n7,%	8.81±2.09	5.46±1.46	3.07±1.91	2.99±2.10	3.16±1.72	3.05±1.68	n.s.
C18:1 n9,%	36.61±2.38	38.24±1.67	40.38±2.17	41.02±2.38	39.65±1.96	39.94±1.91	n.s.
SFA,%	36.05±0.68b	36.92±0.47ab	39.01±0.62a	36.16±0.68b	38.48±0.56ab	38.24±0.54ab	0.07
MUFA,%	50.36±1.00	47.89±0.70	47.38±0.91	48.63±1.00	47.01±0.82	47.07±0.80	n.s.
PUFA, %	13.59±1.23	15.19±0.86	13.61±1.12	15.21±1.23	14.52±1.01	14.70±0.98	n.s.
1Fatty acid traits presented as percentage of total fatty acids in the sample. SFA – saturated fatty acids; MUFA – monounsaturated fatty acids; PUFA – polyunsaturated fatty acids. Within each row, means with different superscripts differ significantly (P<0.05).

## Sheet: Table S6
Table S6. Differentially expressed genes (DEG) between diets, SCD genotypes and their combination.
A. DEG between SCD genotypes (TT vs CC)
ensembl_gene_id	Gene Name	Gene description	Gene type	Chromosome	Gene start (bp)	Gene end (bp)	Fold-change	q-value
ENSSSCG00000050396			lncRNA	1	4253143	4262861	0.447202	0.000131073
ENSSSCG00000048111			lncRNA	1	264241094	264275697	2.74358	0.000130624
ENSSSCG00000008261	HK2	Hexokinase 2	coding	3	68145890	68231615	2.20895	2.6019e-07
ENSSSCG00000000634	STYK1	serine/threonine/tyrosine kinase 1	coding	5	61397025	61421406	3.4236	0.000101126
ENSSSCG00000027774	ZFP28	zinc finger protein 470	coding	6	60857063	60927200	0.82	7.26022e-05
ENSSSCG00000038520	MED20	Mediator complex subunit 20	coding	7	37058131	37074134	1.23222	0.000130967
ENSSSCG00000024314	FGG	fibrinogen gamma chain	coding	8	74553105	74686118	2.97472	0.000130464
ENSSSCG00000009567	RASA3	RAS p21 protein activator 3	coding	11	78950878	79027930	1.24429	0.00011567
ENSSSCG00000010039	SLC5A4	Solute carrier family 5 member 4	coding	14	48708047	48741440	2.15761	3.57388e-06
ENSSSCG00000040740		chromosome 14 C22orf39 homolog	lncRNA	14	51106984	51112359	1.4956	1.80298e-05
ENSSSCG00000010245	STOX1	storkhead box 1	coding	14	71928399	71985233	3.33754	3.22948e-06
ENSSSCG00000010448	FAS	Fas cell surface death receptor	coding	14	100927089	100956716	1.41833	1.05056e-07
ENSSSCG00000010541	COX15	cytochrome c oxidase assembly protein COX15 homolog	coding	14	110875818	110894948	0.82	1.97306e-05
ENSSSCG00000010543	ABCC2	ATP binding cassette subfamily C member 2	coding	14	110955656	111078873	0.443345	2.6355e-06
ENSSSCG00000010550	CWF19L1	CWF19 like cell cycle VA+ factor 1	coding	14	111354603	111387737	0.822994	8.51186e-07
ENSSSCG00000010554	SCD	stearoyl-CoA desaturase	coding	14	111461560	111478031	2.15348	3.44916e-06
ENSSSCG00000006165	SEC31B	SEC31 homolog B, COPII coat complex component	coding	14	111586286	111624073	1.26377	3.75147e-07
ENSSSCG00000048329			lncRNA	14	111633646	111636140	1.91474	2.84149e-06
ENSSSCG00000049992			lncRNA	14	111657501	111668280	1.52744	5.22009e-05
ENSSSCG00000010566	FBXW4	F-box and WD repeat domain containing 4	coding	14	112638204	112735857	0.822021	9.95669e-05
ENSSSCG00000030271	GSTO2	glutathione S-transferase omega-2	coding	14	115217879	115251467	12.7443	7.76357e-12
ENSSSCG00000050950			lncRNA	16	60357002	60684883	4.51541	4.1609e-05
ENSSSCG00000025527	LOC100627705,	fatty acid-binding protein, heart pseudogene(LOC100627705)	coding	17	16028700	16029101	3.5133	1.32637e-05
ENSSSCG00000050861			lncRNA	AEMK02000698.1	2090281	2093094	11.3801	3.62745e-06
B. DEG between diets (VA+ vs VA-)
ensembl_gene_id	Gene Name	Gene description	Gene type	Chromosome	Gene start (bp)	Gene end (bp)	Fold-change	q-value
ENSSSCG00000037674			coding	1	92423745	92424727	3.66015	0.0309242
ENSSSCG00000018734	MIR1282	microRNA 1282	miRNA	1	127766052	127766152	4.83934	1.11728e-05
ENSSSCG00000044382			lncRNA	1	163790538	163829920	2.00779	0.090187
ENSSSCG00000043356			coding	1	272965207	272965598	2.45434	0.0233512
ENSSSCG00000047432			lncRNA	2	6749400	6750686	6.67949	0.000496049
ENSSSCG00000041050			lncRNA	2	6753571	6794973	2.63848	0.000496049
ENSSSCG00000038440	GTPBP3	GTP binding protein 3, mitochondrial	coding	2	60352015	60357176	0.823946	0.0309242
ENSSSCG00000013598	KANK3	KN motif and ankyrin repeat domains 3	coding	2	70938787	70953543	0.750005	0.0743284
ENSSSCG00000050595			lncRNA	2	116257149	116277829	2.11638	0.0309242
ENSSSCG00000030798	FUS	FUS RNA binding protein	coding	3	17314332	17326637	0.749174	0.013799
ENSSSCG00000048719			lncRNA	4	53952716	53953839	5.98901	0.000926812
ENSSSCG00000034144			coding	4	97993965	97995974	2.62653	0.090187
ENSSSCG00000037077	SHMT2	serine hydroxymethyltransferase 2	coding	5	22532894	22540321	0.82	0.0701168
ENSSSCG00000050094			coding	5	64129679	64133524	3.42604	1.19884e-05
ENSSSCG00000018402	SNORA46	small nucleolar RNA, H/ACA box 46	snoRNA	6	20297978	20298114	1.35009	0.0883196
ENSSSCG00000037660			coding	6	20409267	20415239	6.66315	0.0199315
ENSSSCG00000041601			lncRNA	6	47364204	47365915	2.36105	0.00400213
ENSSSCG00000048162			lncRNA	6	47406141	47408261	2.22992	0.0905349
ENSSSCG00000034389			miRNA	6	47419157	47419218	3.82509	0.00657761
ENSSSCG00000041485			lncRNA	6	47426997	47438922	5.49842	0.0765763
ENSSSCG00000003404	DFFA	DNA fragmentation factor subunit alpha	coding	6	70724587	70736236	1.26	0.0936688
ENSSSCG00000028807	SNORA16A	small nucleolar RNA, H/ACA box 16A	snoRNA	6	85596286	85596420	1.54435	0.0309242
ENSSSCG00000032146	SMIM13	Small integral membrane protein 13	coding	7	7774210	7784029	1.28	0.0157883
ENSSSCG00000041364			coding	7	22889011	22959398	2.64389	0.014005
ENSSSCG00000029550	SNORA79B	snoRNA79	snoRNA	7	78563369	78563517	1.73918	0.0309242
ENSSSCG00000008981	STBD1	Starch binding domain 1	coding	8	71940500	71987535	1.31118	0.0988543
ENSSSCG00000009007	TMEM131L	transmembrane 131 like	coding	8	75466134	75645030	0.82	0.0988543
ENSSSCG00000038670			coding	9	4800764	4802938	8.90428	0.000894257
ENSSSCG00000050065			lncRNA	9	64034033	64037797	8.9615	0.000845012
ENSSSCG00000021041	PM20D1	Peptidase M20 domain containing 1	coding	9	66518610	66550484	0.704866	0.0781805
ENSSSCG00000050680			lncRNA	10	1621116	1629594	0.659721	0.0988543
ENSSSCG00000009356	RFXAP	Regulatory factor X associated protein	coding	11	12689618	12695130	1.21896	0.00723916
ENSSSCG00000034799			coding	12	20974145	20974947	7.80668	0.000632725
ENSSSCG00000041052			coding	12	23030503	23032460	4.39486	5.86796e-05
ENSSSCG00000036227			coding	13	29478116	29484916	5.98258	1.82449e-10
ENSSSCG00000032962	ZNF664	zinc finger protein 664	coding	14	29031605	29068370	1.21111	0.0107676
ENSSSCG00000010214	CDK1	cyclin dependent kinase 1	coding	14	64233988	64395453	1.71838	0.0765763
ENSSSCG00000010518	EXOSC1	exosome component 1	coding	14	108830906	108842878	0.82	0.0242347
ENSSSCG00000025403	RPS19	40S ribosomal protein S19 pseudogene	coding	17	663514	663951	1.35747	0.0988543
ENSSSCG00000032457			coding	17	59045610	59052605	4.83038	1.53275e-06
ENSSSCG00000018076		Mt tRNA	Mt tRNA	MT	8059	8129	2.61278	4.06144e-05
ENSSSCG00000020735	MAP3K15	mitogen-activated protein kinase kinase kinase 15	coding	X	15715991	15867120	5.05678	1.19884e-05
ENSSSCG00000049970			coding	X	30584046	30589792	9.39648	5.86796e-05
C. DEG between diets in SCD_TT pigs (TT_VA+ vs TT_VA-)
ensembl_gene_id	Gene Name	Gene description	Gene type	Chromosome	Gene start (bp)	Gene end (bp)	Fold-change	q-value
ENSSSCG00000004010	ERMARD	ER membrane associated RNA degradation	coding	1	412676	640898	1.22744	0.0760731
ENSSSCG00000018734	MIR1282	microRNA 1282	miRNA	1	127756052	127776152	0.138835	0.0103858
ENSSSCG00000004803	ACTC1	Actin Alpha Cardiac Muscle 1	coding	1	136181167	136386545	3.59826	0.0997739
ENSSSCG00000004989	FBXO33	F-box protein 33	coding	1	169777192	170015602	0.796941	0.0882096
ENSSSCG00000005385	NR4A3	nuclear receptor subfamily 4 group A member 3	coding	1	241469905	241711734	0.314027	0.0833633
ENSSSCG00000005423	ABCA1	ATP Binding Cassette Subfamily A Member 1	coding	1	246044277	246378492	1.84569	0.0591531
ENSSSCG00000024341	USP20	ubiquitin specific peptidase 20	coding	1	269895520	270186780	1.35683	0.0714417
ENSSSCG00000043356			coding	1	272865207	273065598	0.30207	0.0833633
ENSSSCG00000047432			lncRNA	2	6739400	6760686	0.0628938	0.00123643
ENSSSCG00000041050			lncRNA	2	6743571	6804973	0.265678	0.000682738
ENSSSCG00000013007	ZFPL1	zinc finger protein like 1	coding	2	6995831	7203541	1.40868	0.0627054
ENSSSCG00000013351	NAV2	neuron navigator 2	coding	2	39166913	40177925	2.16328	0.0961964
ENSSSCG00000013362	UEVLD	UEV and lactate/malate dehyrogenase domains	coding	2	40517039	40771684	0.782309	0.0778046
ENSSSCG00000035663	ZNF709L	zinc finger protein 709-like	coding	2	66772671	66990769	0.654196	0.0833633
ENSSSCG00000033816	ZNF177L	zinc finger protein 177-like	coding	2	68562401	68778092	0.661901	0.0627054
ENSSSCG00000013598	KANK3	KN motif and ankyrin repeat domains 3	coding	2	70838787	71053543	1.5703	0.0189253
ENSSSCG00000022380	SH2D3A	SH2 domain containing 3A	coding	2	72294263	72506235	0.495301	0.0203885
ENSSSCG00000013523	SAFB2	scaffold attachment factor B2	coding	2	73234588	73496881	0.705271	0.0833633
ENSSSCG00000046723			lncRNA	2	103404409	103458260	2.77615	0.0973155
ENSSSCG00000023396	LIX1	limb and CNS expressed 1	coding	2	103644330	103892578	4.3099	0.0816487
ENSSSCG00000050595			lncRNA	2	116247149	116287829	0.426665	0.0816487
ENSSSCG00000046808	PCDHGA6	protocadherin gamma subfamily A, 6	coding	2	142913973	143116722	1.64538	0.0848816
ENSSSCG00000042876			pseudogene	3	471239	493606	0.430314	0.0852715
ENSSSCG00000007603	NPTX2	neuronal pentraxin 2	coding	3	5620683	5832458	5.39726	0.0713912
ENSSSCG00000023619	SLC12A9	solute carrier family 12 member 9	coding	3	8597439	8812918	1.4799	0.0833633
ENSSSCG00000027342	BAZ1B	bromodomain adjacent to zinc finger domain 1B	coding	3	10662359	10943877	0.82	0.0833633
ENSSSCG00000007722	NCF1	Neutrophil Cytosolic Factor 1	coding	3	11720285	11939426	1.98528	0.0762236
ENSSSCG00000007753	C16orf58	chromosome 3 C16orf58 homolog	coding	3	16965818	17182664	1.54501	0.0203885
ENSSSCG00000040811	PYCARD	apoptosis-associated speck-like protein containing a CARD	coding	3	17206179	17407512	2.66558	0.0833094
ENSSSCG00000030798	FUS	FUS RNA binding protein	coding	3	17214332	17426637	1.61599	0.000676474
ENSSSCG00000038055	CORO1A	coronin 1A	coding	3	18236899	18442380	1.59838	0.0851977
ENSSSCG00000042394			lncRNA	3	121799251	121823429	0.265389	0.0833633
ENSSSCG00000005907	ADCK5	aarF domain containing kinase 5	coding	4	293724	510529	1.44621	0.068645
ENSSSCG00000034689	GPIHBP1	glycosylphosphatidylinositol anchored high density lipoprotein binding protein 1	coding	4	1154565	1356577	1.86672	0.065906
ENSSSCG00000048719			lncRNA	4	53942716	53963839	0.107496	0.029086
ENSSSCG00000043105			pseudogene	4	64223967	64246050	2.70277	0.0558126
ENSSSCG00000032846	IMPAD1	inositol monophosphatase domain containing 1	coding	4	75091257	75315907	0.825379	0.0833633
ENSSSCG00000032052			lncRNA	4	79308285	79340367	0.127312	0.0833633
ENSSSCG00000006305	ADCY10	adenylate cyclase 10	coding	4	82998285	83304453	0.421948	0.0429024
ENSSSCG00000037532	MNDA	myeloid cell nuclear differentiation antigen	coding	4	91316410	91533243	2.79162	0.0627054
ENSSSCG00000026210	FCRL5	Fc receptor like 5	coding	4	92491603	92731712	2.40763	0.0833633
ENSSSCG00000049524	SLAMF9	SLAM family member 9	coding	4	92675208	92891425	1.43955	0.0760731
ENSSSCG00000033749			coding	4	94914975	95115857	2.9844	0.0265721
ENSSSCG00000027875	CA14	carbonic anhydrase 14	coding	4	98721578	98928736	1.77325	0.0257825
ENSSSCG00000006827	CYB561D1	cytochrome b561 domain-containing protein 1	coding	4	110527632	110735894	1.5166	0.0714417
ENSSSCG00000000971	HDAC10	histone deacetylase 10	coding	5	339805	545340	1.4284	0.04038
ENSSSCG00000000006	PPARA	Peroxisome Proliferator Activated Receptor Alpha	coding	5	3200708	3466361	0.631284	0.0778046
ENSSSCG00000000082	CACNA1I	calcium voltage-gated channel subunit alpha1 I	coding	5	8495142	8812393	5.77916	0.0848816
ENSSSCG00000046457			lncRNA	5	19164324	19189006	3.15296	0.060499
ENSSSCG00000050094			coding	5	64029679	64233524	0.310014	0.060499
ENSSSCG00000002672	MEAK7	MTOR associated protein, eak-7 homolog	coding	6	4104078	4328590	1.4732	0.0855931
ENSSSCG00000002872	KIAA0355	KIAA0355 ortholog	coding	6	43833787	44130657	0.756855	0.065906
ENSSSCG00000041601			lncRNA	6	47354204	47375915	0.348899	0.0733694
ENSSSCG00000031349	ZNF580	zinc finger protein 580	coding	6	59642621	59864376	1.51944	0.0734622
ENSSSCG00000033257	LZIC	leucine zipper and CTNNBIP1 domain containing	coding	6	70159151	70371940	0.766902	0.0594227
ENSSSCG00000003404	DFFA	DNA fragmentation factor subunit alpha	coding	6	70624587	70836236	0.813474	0.0833633
ENSSSCG00000003477	NECAP2	NECAP endocytosis associated 2	coding	6	75427064	75646843	1.26717	0.0558126
ENSSSCG00000003513	ECE1	endothelin converting enzyme 1	coding	6	79308328	79566106	1.3762	0.0833633
ENSSSCG00000032563	TMEM39B	transmembrane protein 39B	coding	6	88485290	88706910	1.50448	0.0848816
ENSSSCG00000036781	PRELID3A	PRELI domain containing 3A	coding	6	97046166	97272533	2.81423	0.0545518
ENSSSCG00000022163	GNAL	G protein subunit alpha L	coding	6	97242474	97529364	0.107475	0.0973155
ENSSSCG00000024800	DSC2	desmocollin 2	coding	6	114816763	115121305	2.73558	0.0848816
ENSSSCG00000044786			coding	6	128969364	129172551	1.96067	0.0873902
ENSSSCG00000025085	NEGR1	neuronal growth regulator 1	coding	6	140680452	141747813	3.12172	0.0989841
ENSSSCG00000047457			lncRNA	6	156890342	156917149	3.11617	0.0510556
ENSSSCG00000046729			lncRNA	6	157066310	157230323	2.16339	0.0848816
ENSSSCG00000003854	ECHDC2	enoyl-CoA hydratase domain containing 2	coding	6	159226150	159449471	1.33587	0.065906
ENSSSCG00000003972	SLFNL1	schlafen like 1	coding	6	170094708	170298629	2.1808	0.0848816
ENSSSCG00000032146	SMIM13	small integral membrane protein 13	coding	7	7674210	7884029	0.765011	0.00293128
ENSSSCG00000001229	LOC100513601	patr class I histocompatibility antigen, A-126 alpha chain-like	coding	7	22723841	23062547	1.5782	0.082439
ENSSSCG00000045946			lncRNA	7	29810640	29834279	1.82394	0.0714417
ENSSSCG00000027922	UNC5CL	unc-5 family C-terminal like	coding	7	36232201	36447175	3.98133	0.0627054
ENSSSCG00000001653	PEX6	peroxisomal biogenesis factor 6	coding	7	37939858	38152370	1.38475	0.0545518
ENSSSCG00000001756	IREB2	Iron Responsive Element Binding Protein 2	coding	7	47379629	47629227	0.782714	0.0558126
ENSSSCG00000024990	MPI	Mannose Phosphate Isomerase	coding	7	58557808	58766849	1.47484	0.0833633
ENSSSCG00000002279	GPX2	Glutathione Peroxidase 2	coding	7	88907369	89111620	5.33106	0.0198375
ENSSSCG00000034114	GPR68	G protein-coupled receptor 68	coding	7	112785163	113013207	2.23102	0.0852715
ENSSSCG00000038410	CPEB2	cytoplasmic polyadenylation element binding protein 2	coding	8	10301296	10572138	0.454938	0.0833633
ENSSSCG00000021828	TAPT1	transmembrane anterior posterior transformation 1	coding	8	11265431	11516289	0.792007	0.0545518
ENSSSCG00000023357	REST	RE1-silencing transcription factor-like	coding	8	55935150	56315013	0.745774	0.0661223
ENSSSCG00000009004	SFRP2	Secreted Frizzled Related Protein 2	coding	8	75237133	75445926	5.06605	0.0616979
ENSSSCG00000038186	TIGD4	Tigger Transposable Element Derived 4	coding	8	76170171	76381521	0.292167	0.0627054
ENSSSCG00000034708	PITX2	paired like homeodomain 2	coding	8	111598664	111823298	1.48921	0.0852715
ENSSSCG00000027905	RBM7	RNA binding motif protein 7	coding	9	41847589	42056210	0.743337	0.0848816
ENSSSCG00000048525			lncRNA	9	49269559	49293796	2.143	0.0995442
ENSSSCG00000015144	GRAMD1B	GRAM domain containing 1B	coding	9	50158971	50609799	2.43624	0.000552693
ENSSSCG00000050065			lncRNA	9	64024033	64047797	0.0962761	0.0848816
ENSSSCG00000021041	PM20D1	peptidase M20 domain containing 1	coding	9	66418610	66650484	1.59248	0.0848816
ENSSSCG00000050098			coding	9	126768583	126972504	1.77791	0.0848816
ENSSSCG00000026412	PLXNA2	plexin A2	coding	9	134484406	134896064	1.50375	0.0833633
ENSSSCG00000010800	B3GALT2	beta-1,3-galactosyltransferase 2	coding	10	513608	724131	2.92367	0.0280655
ENSSSCG00000010882	CNST	consortin, connexin sorting protein	coding	10	18946380	19239658	0.815738	0.065906
ENSSSCG00000039658	CDNF	cerebral dopamine neurotrophic factor	coding	10	46835557	47323384	0.762712	0.0833633
ENSSSCG00000044808			lncRNA	11	1810010	1901929	5.09475	0.0760731
ENSSSCG00000009356	RFXAP	regulatory factor X associated protein	coding	11	12589618	12795130	0.761552	0.0280655
ENSSSCG00000009410	RUBCNL	rubicon like autophagy enhancer	coding	11	20895898	21136417	1.34363	0.0760731
ENSSSCG00000026996	ABCC4	ATP binding cassette subfamily C member 4	coding	11	63989153	64409836	0.690973	0.0892916
ENSSSCG00000035402	RGS9	regulator of G protein signaling 9	coding	12	11896417	12189466	2.94735	0.0760731
ENSSSCG00000034782	VPS25	vacuolar protein sorting 25 homolog	coding	12	19982864	20187963	1.22522	0.068645
ENSSSCG00000017395	RETREG3	reticulophagy regulator family member 3	coding	12	20079219	20348352	1.21	0.0833633
ENSSSCG00000043259			coding	12	21583325	21884638	2.25777	0.0833633
ENSSSCG00000026665	PPM1D	protein phosphatase, Mg2+/Mn2+ dependent 1D	coding	12	37385586	37636146	0.747766	0.0189253
ENSSSCG00000017738	ADAP2	ArfGAP with dual PH domains 2	coding	12	42717664	42949922	1.39289	0.0545518
ENSSSCG00000046841			lncRNA	12	51976663	52001798	0.454766	0.0851977
ENSSSCG00000028924	AURKB	aurora kinase B	coding	12	53310176	53523225	2.06843	0.04038
ENSSSCG00000044669			lncRNA	12	57937116	57964912	6.30239	0.065906
ENSSSCG00000011250	ACAA1	acetyl-CoA acyltransferase 1	coding	13	22864875	23120143	1.25907	0.0734622
ENSSSCG00000041387			lncRNA	13	23857479	23878754	0.196014	0.082439
ENSSSCG00000011270	EIF1B	Eukaryotic Translation Initiation Factor 1B	coding	13	24474910	24677616	0.694871	0.0415936
ENSSSCG00000031576	TMEM42	transmembrane protein 42	coding	13	27945397	28154920	1.5324	0.0778046
ENSSSCG00000036227			coding	13	29378116	29584916	0.112583	0.000334107
ENSSSCG00000040922	IP6K2	inositol hexakisphosphate kinase 2	coding	13	31279520	31506911	1.48224	0.0163871
ENSSSCG00000034614	RFT1	RFT1 homolog	coding	13	35107145	35357796	1.55503	0.0537937
ENSSSCG00000045301			lncRNA	13	81843710	81869959	2.64006	0.0189253
ENSSSCG00000028623	RARRES1	retinoic acid receptor responder 1	coding	13	98361316	98686030	4.14007	0.0324029
ENSSSCG00000011766	PEX5L	peroxisomal biogenesis factor 5 like	coding	13	117733683	118188295	4.96509	0.0286694
ENSSSCG00000011849	TNK2	tyrosine kinase non receptor 2	coding	13	133981697	134224826	1.71042	0.0627054
ENSSSCG00000011896	ADPRH	ADP-ribosylarginine hydrolase	coding	13	140573076	140781266	1.4843	0.0713912
ENSSSCG00000032182	CGGBP1	CGG triplet repeat binding protein 1	coding	13	167795997	168002937	0.765298	0.068645
ENSSSCG00000032962	ZNF664	zinc finger protein 664	coding	14	28931605	29168370	0.756462	0.0189253
ENSSSCG00000009765	DNAH10	dynein axonemal heavy chain 10	coding	14	28995486	29349864	1.99135	0.0956337
ENSSSCG00000035873	C12orf49	chromosome 14 C12orf49 homolog	coding	14	35605918	36145750	1.27377	0.0892916
ENSSSCG00000031512	U4 (RNU4-1)	U4 spliceosomal RNA	snoRNA	14	40277260	40297400	58.6657	0.000552693
ENSSSCG00000009926	TCHP	trichoplein keratin filament binding	coding	14	40961759	41175951	1.37201	0.0997739
ENSSSCG00000048875			pseudogene	14	80092770	80113224	2.8304	0.065906
ENSSSCG00000029662	RASSF4	Ras association domain family member 4	coding	14	91003518	91238499	1.41356	0.0848816
ENSSSCG00000010518	EXOSC1	exosome component 1	coding	14	108730906	108942878	1.23339	0.04038
ENSSSCG00000036954	MORN4	MORN repeat containing 4	coding	14	108887751	109100048	1.75531	0.0833633
ENSSSCG00000010589	SFXN2	sideroflexin 2	coding	14	113607824	113833136	1.63938	0.0927633
ENSSSCG00000010607	COL17A1	collagen type XVII alpha 1 chain	coding	14	114859408	115164783	4.073	0.068645
ENSSSCG00000010639	HABP2	hyaluronan binding protein 2	coding	14	123793989	124032962	0.158108	0.0734622
ENSSSCG00000010669	PDZD8	PDZ domain containing 8	coding	14	127295823	127602400	0.792866	0.0833633
ENSSSCG00000010738	ZRANB1	zinc finger RANBP2-type containing 1	coding	14	134153972	134429066	0.671173	0.0997739
ENSSSCG00000035195	HNMT	Histamine N-Methyltransferase	coding	15	13632680	13868199	2.07138	0.0848816
ENSSSCG00000046193			lncRNA	15	48929100	48972777	3.62907	0.000552693
ENSSSCG00000050081			lncRNA	15	59402153	59435061	0.454138	0.0890378
ENSSSCG00000032177	MYO3B	myosin IIIB	coding	15	76301963	76955432	6.45744	0.0792002
ENSSSCG00000016104	TRAK2	trafficking kinesin protein 2	coding	15	104891726	105155024	0.72194	0.0647861
ENSSSCG00000016244	COL4A4	collagen type IV alpha 4 chain	coding	15	128372228	128712379	3.38662	0.0848816
ENSSSCG00000016258	DNER	delta/notch like EGF repeat containing	coding	15	130314161	130854051	0.440238	0.0594227
ENSSSCG00000016279	PDE6D	phosphodiesterase 6D	coding	15	132276123	132526686	0.710445	0.082439
ENSSSCG00000016878	FGF10	fibroblast growth factor 10	coding	16	28595469	28877541	5.29501	0.0714417
ENSSSCG00000017067	CNOT8	CCR4-NOT transcription complex subunit 8	coding	16	68213884	68450261	0.749747	0.068645
ENSSSCG00000007130	SYNDIG1	synapse differentiation inducing 1	coding	17	30538039	30809382	0.0561892	0.0280655
ENSSSCG00000045287			lncRNA	17	44321453	44474399	2.08023	0.0833633
ENSSSCG00000036684	TTPAL	alpha tocopherol transfer protein like	coding	17	46774592	47002359	1.38171	0.0265721
ENSSSCG00000007466	SLC9A8	solute carrier family 9 member A8	coding	17	51300910	51577220	1.56901	0.0714417
ENSSSCG00000032457			coding	17	58945610	59152605	0.185922	0.0203885
ENSSSCG00000032249	GBX1	gastrulation brain homeobox 1	coding	18	5958929	6180906	0.368985	0.04038
ENSSSCG00000016492	AGK	acylglycerol kinase	coding	18	8163896	8468972	1.21303	0.0848816
ENSSSCG00000016504	TBXAS1	thromboxane A synthase 1	coding	18	9617292	9986682	2.02307	0.0848816
ENSSSCG00000022464	KBTBD2	kelch repeat and BTB domain containing 2	coding	18	40504558	40737085	0.769532	0.0833633
ENSSSCG00000016769	CDK13	cyclin dependent kinase 13	coding	18	54208144	54529939	0.82	0.0627054
ENSSSCG00000039921	AMY	pancreatic alpha-amylase	coding	AEMK02000229.1	-54485	155432	2.7706	0.0833633
ENSSSCG00000038428	PAXX	PAXX non-homologous end joining factor	coding	AEMK02000682.1	775972	977507	1.43761	0.0203885
ENSSSCG00000036062	RNF122	ring finger protein 122	coding	AEMK02000697.1	57897	279956	1.84905	0.0855931
ENSSSCG00000043252			coding	AEMK02000698.1	1934687	2141112	43.9013	0.0827258
ENSSSCG00000018076			MT tRNA	MT	-1941	18129	0.356748	0.0338936
ENSSSCG00000020735	MAP3K15	mitogen-activated protein kinase kinase kinase 15	coding	X	15615991	15967120	0.0948848	0.00293128
ENSSSCG00000012277	TIMP1	TIMP Metallopeptidase Inhibitor 1	coding	X	42002172	42206297	2.43512	0.0591668
ENSSSCG00000012651	XPNPEP2	X-prolyl aminopeptidase 2	coding	X	106323825	106373641	3.37866	0.0627054
ENSSSCG00000023062	HTATSF1	HIV-1 Tat specific factor 1	coding	X	111614303	111653815	0.82	0.0995442
D. DEG between diets in SCD_CC pigs (CC_VA+ vs CC_VA-)
ensembl_gene_id	Gene Name	Gene description	Gene type	Chromosome	Gene start (bp)	Gene end (bp)	Fold-change	q-value
ENSSSCG00000018734	MIR1282	microRNA 1282 [Source:HGNC Symbol;Acc:HGNC:35360]	miRNA	1	127766052	127766152	0.252393	0.0518532
ENSSSCG00000023933	CRACR2B	calcium release activated channel regulator 2B [Source:VGNC Symbol;Acc:VGNC:86975]	coding	2	518544	524081	2.11268	0.0873473
ENSSSCG00000013934	CILP2	cartilage intermediate layer protein 2 [Source:VGNC Symbol;Acc:VGNC:86704]	coding	2	58383570	58391977	34.5651	0.0589525
ENSSSCG00000013916	COMP	cartilage oligomeric matrix protein [Source:VGNC Symbol;Acc:VGNC:86892]	coding	2	59061420	59068949	52.6938	0.015658
ENSSSCG00000050094			coding	5	64129679	64133524	0.277735	0.0082431
ENSSSCG00000035216	SPRED3	sprouty related EVH1 domain containing 3 [Source:VGNC Symbol;Acc:VGNC:93422]	coding	6	47302055	47309180	2.75618	0.0439151
ENSSSCG00000037200	U5 (RNU5E-1)	U5 spliceosomal RNA [Source:RFAM;Acc:RF00020]	snoRNA	6	166589788	166589903	0.489808	0.041547
ENSSSCG00000047079			coding	7	20719674	20721428	0.494963	0.00794015
ENSSSCG00000035089			pseudogene	7	20737560	20737969	0.515053	0.00673489
ENSSSCG00000051689			coding	7	20846244	20857940	0.719828	0.0987813
ENSSSCG00000037929	H2BC11	H2B clustered histone 11 [Source:HGNC Symbol;Acc:HGNC:4761]	coding	7	21219627	21227153	0.565999	0.0873473
ENSSSCG00000033451	H2AC15	Histone H2A type 1	coding	7	21220798	21223126	0.578761	0.0757018
ENSSSCG00000041364			coding	7	22889011	22959398	0.293422	0.0264975
ENSSSCG00000009007	TMEM131L	transmembrane 131 like [Source:VGNC Symbol;Acc:VGNC:94079]	coding	8	75466134	75645030	1.22345	0.0867468
ENSSSCG00000050065			lncRNA	9	64034033	64037797	0.121723	0.097975
ENSSSCG00000034799			coding	12	20974145	20974947	0.0808387	0.0102448
ENSSSCG00000041052			coding	12	23030503	23032460	0.202784	0.0102448
ENSSSCG00000036227			coding	13	29478116	29484916	0.198853	0.000500321
ENSSSCG00000012050	RCAN1	regulator of calcineurin 1 [Source:VGNC Symbol;Acc:VGNC:92170]	coding	13	198102098	198205629	2.35249	0.0518532
ENSSSCG00000010100	LRRC74B	leucine rich repeat containing 74B [Source:VGNC Symbol;Acc:VGNC:89856]	coding	14	50602683	50623116	0.334443	0.097975
ENSSSCG00000032457			coding	17	59045610	59052605	0.220079	0.0102448
ENSSSCG00000031581	OTOR	Otoraplin	coding	AEMK02000216.1	21197	24210	33.0082	0.0964319
ENSSSCG00000018076			Mt_tRNA	MT	8059	8129	0.393773	0.040488
ENSSSCG00000020735	MAP3K15	mitogen-activated protein kinase kinase kinase 15 [Source:VGNC Symbol;Acc:VGNC:89984]	coding	X	15715991	15867120	0.257851	0.0518532
ENSSSCG00000049970			coding	X	30584046	30589792	0.0794144	0.00673489
ENSSSCG00000012480	TNMD	tenomodulin [Source:VGNC Symbol;Acc:VGNC:94281]	coding	X	82269239	82292248	131.441	0.0209449
E. DEG between SCD genotypes under the VA+ diet (TT_VA+ vs CC_VA+)
ensembl_gene_id	Gene Name	Gene description	Gene type	Chromosome	Gene start (bp)	Gene end (bp)	Fold-change	q-value
ENSSSCG00000050396			lncRNA	1	4253143	4262861	0.306693	0.0265097
ENSSSCG00000004803	ACTC1	actin alpha cardiac muscle 1 [Source:VGNC Symbol;Acc:VGNC:85040]	coding	1	136281167	136286545	3.7156	0.0675532
ENSSSCG00000036984	GALR1	galanin receptor 1 [Source:VGNC Symbol;Acc:VGNC:88339]	coding	1	147443821	147463542	3.20209	0.0675532
ENSSSCG00000050649			lncRNA	2	1381838	1384446	2.37287	0.0979426
ENSSSCG00000013347	PRMT3	protein arginine methyltransferase 3 [Source:VGNC Symbol;Acc:VGNC:91821]	coding	2	38884361	39032916	0.715371	0.0623788
ENSSSCG00000014033	RMND5B	required for meiotic nuclear division 5 homolog B [Source:VGNC Symbol;Acc:VGNC:92337]	coding	2	80225496	80246945	1.33681	0.01845
ENSSSCG00000023396	LIX1	limb and CNS expressed 1 [Source:VGNC Symbol;Acc:VGNC:89743]	coding	2	103744330	103792578	3.63482	0.0979426
ENSSSCG00000047037			lncRNA	2	120769062	120770549	18.1894	0.0675532
ENSSSCG00000048064			lncRNA	2	120809718	120838841	19.4825	0.0707664
ENSSSCG00000021414	LOC100739498	Protocadherin beta-17-like	coding	2	142874134	142877496	2.05812	0.0707664
ENSSSCG00000046808	PCDHGA6	protocadherin gamma subfamily A, 6 [Source:HGNC Symbol;Acc:HGNC:8704]	coding	2	143013973	143016722	1.645	0.0675532
ENSSSCG00000014436	ARHGEF37	Rho guanine nucleotide exchange factor 37 [Source:VGNC Symbol;Acc:VGNC:85498]	coding	2	150660685	150738080	1.7273	0.0979426
ENSSSCG00000007603	NPTX2	neuronal pentraxin 2 [Source:VGNC Symbol;Acc:VGNC:90863]	coding	3	5720683	5732458	4.24874	0.0979426
ENSSSCG00000007797	ITGAL	integrin subunit alpha L [Source:VGNC Symbol;Acc:VGNC:89240]	coding	3	17817011	17858057	1.54294	0.0543995
ENSSSCG00000027967	IGSF6	immunoglobulin superfamily member 6 [Source:VGNC Symbol;Acc:VGNC:89068]	coding	3	23672938	23683866	2.36771	0.0675532
ENSSSCG00000028454	C16orf72	chromosome 3 C16orf72 homolog [Source:VGNC Symbol;Acc:VGNC:86016]	coding	3	33626970	33655300	0.712647	0.0692743
ENSSSCG00000008261	HK2	hexokinase 2 [Source:VGNC Symbol;Acc:VGNC:98034]	coding	3	68145890	68231615	2.60668	0.01845
ENSSSCG00000000232	ACVRL1	activin A receptor like type 1 [Source:VGNC Symbol;Acc:VGNC:85057]	coding	5	17263907	17286276	1.32738	0.0675532
ENSSSCG00000000515	TRHDE	thyrotropin releasing hormone degrading enzyme [Source:VGNC Symbol;Acc:VGNC:94390]	coding	5	36274364	36658703	0.444767	0.0979426
ENSSSCG00000000943	OTOGL	otogelin like [Source:VGNC Symbol;Acc:VGNC:91091]	coding	5	101100282	101251884	11.1776	0.0623788
ENSSSCG00000002831	IRX3	iroquois homeobox 3 [Source:VGNC Symbol;Acc:VGNC:89217]	coding	6	31046098	31048822	2.23433	0.0692743
ENSSSCG00000020837	CEACAM1	CEA cell adhesion molecule 1	coding	6	49437335	49460614	4.20667	0.0383469
ENSSSCG00000027774	ZFP28	zinc finger protein 470 [Source:NCBI gene (formerly Entrezgene);Acc:106510592]	coding	6	60857063	60927200	0.82	0.0623788
ENSSSCG00000036781	PRELID3A	PRELI domain containing 3A [Source:VGNC Symbol;Acc:VGNC:91788]	coding	6	97146166	97172533	2.44889	0.0675532
ENSSSCG00000027922	UNC5CL	unc-5 family C-terminal like [Source:VGNC Symbol;Acc:VGNC:94710]	coding	7	36332201	36347175	3.50225	0.0675532
ENSSSCG00000001653	PEX6	peroxisomal biogenesis factor 6 [Source:VGNC Symbol;Acc:VGNC:91330]	coding	7	38039858	38052370	1.32843	0.0675532
ENSSSCG00000018461	U1	U1 spliceosomal RNA [Source:RFAM;Acc:RF00003]	snoRNA	8	71485553	71485716	1.60938	0.0675532
ENSSSCG00000024314	FGG	fibrinogen gamma chain [Source:VGNC Symbol;Acc:VGNC:88122]	coding	8	74553105	74686118	3.96527	0.0979426
ENSSSCG00000009004	SFRP2	secreted frizzled related protein 2 [Source:VGNC Symbol;Acc:VGNC:92775]	coding	8	75337133	75345926	8.1775	0.000542845
ENSSSCG00000009179	MTTP	microsomal triglyceride transfer protein [Source:VGNC Symbol;Acc:VGNC:98942]	coding	8	120819142	120879388	2.63385	0.0979426
ENSSSCG00000014843	CHRDL2	chordin like 2 [Source:VGNC Symbol;Acc:VGNC:86663]	coding	9	9017685	9052880	8.43556	0.0675532
ENSSSCG00000038710	TMPRSS13	transmembrane serine protease 13 [Source:VGNC Symbol;Acc:VGNC:94232]	coding	9	45239342	45310457	6.93821	0.0675532
ENSSSCG00000015144	GRAMD1B	GRAM domain containing 1B [Source:VGNC Symbol;Acc:VGNC:88656]	coding	9	50258971	50509799	1.89292	0.027851
ENSSSCG00000026412	PLXNA2	plexin A2 [Source:VGNC Symbol;Acc:VGNC:91580]	coding	9	134584406	134796064	1.45555	0.0979426
ENSSSCG00000044396			lncRNA	10	14478230	14481488	4.94105	0.0675532
ENSSSCG00000010948	CTSL	cathepsin L [Source:NCBI gene (formerly Entrezgene);Acc:100515919]	coding	10	27668264	27674618	2.6888	0.0675532
ENSSSCG00000044808			lncRNA	11	1820010	1891929	3.93204	0.0707664
ENSSSCG00000044306			lncRNA	11	10558232	10563734	2.56229	0.0675532
ENSSSCG00000025120	BORA	BORA aurora kinase A activator [Source:VGNC Symbol;Acc:VGNC:85861]	coding	11	45018352	45045127	1.76205	0.01845
ENSSSCG00000009567	RASA3	RAS p21 protein activator 3 [Source:VGNC Symbol;Acc:VGNC:92103]	coding	11	78950878	79027930	1.31363	0.0675532
ENSSSCG00000017472	IGFBP4	insulin like growth factor binding protein 4 [Source:VGNC Symbol;Acc:VGNC:98045]	coding	12	21961645	21980211	1.66438	0.0677081
ENSSSCG00000011322	CCR1	C-C motif chemokine receptor 1 [Source:NCBI gene (formerly Entrezgene);Acc:414374]	coding	13	29227220	29233960	2.29366	0.0675532
ENSSSCG00000011461	LRTM1	leucine rich repeats and transmembrane domains 1 [Source:VGNC Symbol;Acc:VGNC:89865]	coding	13	36868497	36881013	3.40712	0.0812667
ENSSSCG00000011642	RYK	receptor like tyrosine kinase [Source:VGNC Symbol;Acc:VGNC:92533]	coding	13	75287111	75390525	0.82	0.0675532
ENSSSCG00000031367	AADAC	arylacetamide deacetylase-like [Source:NCBI gene (formerly Entrezgene);Acc:100623616]	coding	13	92017548	92042938	6.43895	0.0875531
ENSSSCG00000011727	PTX3	pentraxin 3 [Source:VGNC Symbol;Acc:VGNC:92000]	coding	13	97273594	97279569	2.37729	0.0675532
ENSSSCG00000042725			lncRNA	13	120903724	120907790	0.635861	0.0688906
ENSSSCG00000025133	ITGB2	integrin subunit beta 2 [Source:VGNC Symbol;Acc:VGNC:89242]	coding	13	207512954	207544108	1.57932	0.0979426
ENSSSCG00000009931	MVK	mevalonate kinase [Source:VGNC Symbol;Acc:VGNC:90490]	coding	14	41281671	41362974	1.44161	0.0812667
ENSSSCG00000009951	SGSM1	small G protein signaling modulator 1 [Source:VGNC Symbol;Acc:VGNC:92800]	coding	14	42790662	42975990	3.02077	0.0675532
ENSSSCG00000009954	CRYBB3	crystallin beta B3 [Source:VGNC Symbol;Acc:VGNC:87017]	coding	14	43193246	43199627	0.304483	0.0979426
ENSSSCG00000040740	C14H22orf39	Chromosome 14 C22orf39 homolog	lncRNA	14	51106984	51112359	1.62719	0.0675532
ENSSSCG00000051476			lncRNA	14	61688981	61692424	1.89716	0.0995788
ENSSSCG00000010448	FAS	Fas cell surface death receptor	coding	14	100927089	100956716	1.47285	0.01845
ENSSSCG00000010541	COX15	cytochrome c oxidase assembly homolog COX15 [Source:VGNC Symbol;Acc:VGNC:86919]	coding	14	110875818	110894948	0.8	0.0675532
ENSSSCG00000010543	ABCC2	ATP binding cassette subfamily C member 2 [Source:VGNC Symbol;Acc:VGNC:84956]	coding	14	110955656	111078873	0.407406	0.0692743
ENSSSCG00000010554	SCD	stearoyl-CoA desaturase [Source:NCBI gene (formerly Entrezgene);Acc:396670]	coding	14	111461560	111478031	2.84143	0.0118815
ENSSSCG00000048329			lncRNA	14	111633646	111636140	2.06463	0.0675532
ENSSSCG00000030271	GSTO2	glutathione S-transferase omega-2 [Source:NCBI gene (formerly Entrezgene);Acc:100152209]	coding	14	115217879	115251467	20.5873	4.81373e-05
ENSSSCG00000010745	FANK1	Fibronectin type III and ankyrin repeat domains 1	coding	14	135196436	135303020	1.80457	0.0675532
ENSSSCG00000050537			lncRNA	15	13365730	13372903	2.24969	0.0979426
ENSSSCG00000035195	HNMT	histamine N-methyltransferase [Source:NCBI gene (formerly Entrezgene);Acc:100624677]	coding	15	13732680	13768199	1.97251	0.0979426
ENSSSCG00000016244	COL4A4	collagen type IV alpha 4 chain [Source:VGNC Symbol;Acc:VGNC:95980]	coding	15	128472228	128612379	3.11731	0.0902342
ENSSSCG00000040095	GPR35	G protein-coupled receptor 35 [Source:VGNC Symbol;Acc:VGNC:96333]	coding	15	139571086	139591632	1.92648	0.0675532
ENSSSCG00000016878	FGF10	fibroblast growth factor 10 [Source:VGNC Symbol;Acc:VGNC:88101]	coding	16	28695469	28777541	6.55499	0.01845
ENSSSCG00000016929	PDE4D	phosphodiesterase 4D [Source:VGNC Symbol;Acc:VGNC:91256]	coding	16	37897300	39154586	0.688149	0.0675532
ENSSSCG00000007130	SYNDIG1	synapse differentiation inducing 1 [Source:VGNC Symbol;Acc:VGNC:95689]	coding	17	30638039	30709382	0.0719979	0.0464826
ENSSSCG00000023522	TGM2	transglutaminase 2 [Source:VGNC Symbol;Acc:VGNC:95542]	coding	17	41186766	41221637	1.72658	0.0675532
ENSSSCG00000016504	TBXAS1	thromboxane A synthase 1 [Source:NCBI gene (formerly Entrezgene);Acc:397112]	coding	18	9717292	9886682	2.00029	0.0675532
ENSSSCG00000050861			lncRNA	AEMK02000698.1	2090281	2093094	16.5548	0.01845
ENSSSCG00000012277	TIMP1	TIMP metallopeptidase inhibitor 1 [Source:NCBI gene (formerly Entrezgene);Acc:396862]	coding	X	42102172	42106297	2.19391	0.0677081
ENSSSCG00000012828	STARD8	StAR related lipid transfer domain containing 8 [Source:VGNC Symbol;Acc:VGNC:93538]	coding	X	54773171	54856713	1.24367	0.0464826
ENSSSCG00000012651	XPNPEP2	X-prolyl aminopeptidase 2 [Source:VGNC Symbol;Acc:VGNC:95001]	coding	X	106333825	106363641	3.32622	0.0464826
F. DEG between SCD genotypes under the VA- diet (TT_VA- vs CC_VA-)
ensembl_gene_id	Gene Name	Gene description	Gene type	Chromosome	Gene start (bp)	Gene end (bp)	Fold-change	q-value
ENSSSCG00000029715	OLFM1	olfactomedin 1 [Source:VGNC Symbol;Acc:VGNC:91031]	coding	1	274224454	274261328	1.99043	0.0852529
ENSSSCG00000012915	CLCF1	Cardiotrophin like cytokine factor 1	coding	2	5143582	5152748	3.73052	0.0852529
ENSSSCG00000011896	ADPRH	ADP-ribosylarginine hydrolase [Source:VGNC Symbol;Acc:VGNC:85151]	coding	13	140673076	140681266	0.638072	0.0852529
ENSSSCG00000031512	U4 (RNU4-1)	U4 spliceosomal RNA [Source:RFAM;Acc:RF00015]	snoRNA	14	40287260	40287400	0.0197429	0.00414225
ENSSSCG00000009926	TCHP	Trichoplein keratin filament binding	coding	14	41061759	41075951	0.667082	0.0852529
ENSSSCG00000010370	ANXA8	Annexin A8	coding	14	88314606	88337467	4.13574	0.0852529
ENSSSCG00000010550	CWF19L1	CWF19 like cell cycle VA+ factor 1 [Source:VGNC Symbol;Acc:VGNC:96725]	coding	14	111354603	111387737	0.793073	0.0852529
ENSSSCG00000006165	SEC31B	SEC31 homolog B, COPII coat complex component [Source:VGNC Symbol;Acc:VGNC:92681]	coding	14	111586286	111624073	1.32233	0.0852529

## Sheet: Table S7
Table S7. Functional classification of full list of differentially-expressed genes. Gene Ontology clustering acording to DAVID enrichment analysis(https://david.ncifcrf.gov/)
Category	Term	Count	%	P-value1	Genes	Fold Enrichment
GOTERM_BP_DIRECT	GO:0042733~embryonic digit morphogenesis	4	2.20994	0.00160094	FBXW4, SFRP2, IMPAD1, ECE1	7.49643
GOTERM_BP_DIRECT	GO:0061448~connective tissue development	9	4.97238	0.0018606	FBXW4, ACVRL1, COMP, SFRP2, IMPAD1, TNMD, TIMP1, CHRDL2, TAPT1	4.00233
GOTERM_BP_DIRECT	GO:0006954~inflammatory response	9	4.97238	0.00280301	PYCARD, CCR1, ZNF580, IGFBP4, GPR68, ITGB2, FAS, PTX3, ITGAL	2.49222
GOTERM_BP_DIRECT	GO:0008284~positive regulation of cell proliferation	18	9.94475	0.00286528	FBXW4, ACVRL1, ABCC4, ZNF580, SHMT2, CORO1A, PYCARD, NR4A3, SFRP2, CLCF1, CDK1, TIMP1, CDK13, CNOT8, PITX2, STOX1, TGM2, FGF10	2.22509
GOTERM_BP_DIRECT	GO:0042127~regulation of cell proliferation	27	14.9171	0.00293433	ACVRL1, SHMT2, PPM1D, CORO1A, PYCARD, TIMP1, PITX2, STOX1, TGM2, FBXW4, ABCC4, ZNF580, TNK2, RARRES1, STYK1, REST, CEACAM1, NR4A3, SFRP2, TNMD, CLCF1, CDK1, FAS, MNDA, CDK13, CNOT8, FGF10	1.82581
GOTERM_BP_DIRECT	GO:0006869~lipid transport	10	5.52486	0.00294007	ABCA1, ABCC4, CEACAM1, ABCC2, GALR1, MTTP, RFT1, PPARA, PRELID3A, GPIHBP1	3.36378
GOTERM_BP_DIRECT	GO:0009888~tissue development	29	16.0221	0.00404434	COL17A1, ACVRL1, ITGB2, CHRDL2, COMP, DNER, SAFB2, PLXNA2, TIMP1, PITX2, STOX1, TAPT1, TGM2, FBXW4, CCR1, RYK, IRX3, PDE4D, OLFM1, RCAN1, CEACAM1, ACTC1, NR4A3, SFRP2, IMPAD1, TNMD, CDK1, PPARA, FGF10	1.73323
GOTERM_BP_DIRECT	GO:0010876~lipid localization	10	5.52486	0.00534721	ABCA1, ABCC4, CEACAM1, ABCC2, GALR1, MTTP, RFT1, PPARA, PRELID3A, GPIHBP1	3.06871
GOTERM_BP_DIRECT	GO:0046321~positive regulation of fatty acid oxidation	2	1.10497	0.00554928	NR4A3, PPARA	34.9833
GOTERM_BP_DIRECT	GO:0016310~phosphorylation	34	18.7845	0.00559227	ACVRL1, MVK, COX15, LRTM1, ITGB2, HK2, AURKB, PYCARD, STOX1, IP6K2, CCR1, UNC5CL, AGK, IGFBP4, RYK, SH2D3A, TNK2, PDE4D, FGG, STYK1, BAZ1B, MAP3K15, CEACAM1, SFRP2, RASA3, MYO3B, IMPAD1, CLCF1, CDK1, FAS, ADCK5, PPARA, CDK13, FGF10	1.60085
GOTERM_BP_DIRECT	GO:0044710~single-organism metabolic process	54	29.8343	0.00563598	ACVRL1, NCF1, ITGB2, MPI, CYB561D1, HNMT, HK2, PYCARD, CTSL, B3GALT2, STBD1, ACAA1, ABCC4, UNC5CL, GPX2, GSTO2, IGFBP4, SH2D3A, PDE4D, FGG, CEACAM1, SFRP2, RASA3, COL4A4, IMPAD1, PPARA, MVK, SHMT2, COX15, MTTP, IREB2, TRAK2, GALR1, IP6K2, ABCA1, CCR1, AGK, RYK, OTOGL, PM20D1, UEVLD, ADCY10, MAP3K15, REST, NR4A3, GNAL, AADAC, SCD, CLCF1, TBXAS1, CDK1, FAS, ECHDC2, FGF10	1.39486
GOTERM_BP_DIRECT	GO:0001501~skeletal system development	12	6.62983	0.0070271	FBXW4, ACVRL1, COMP, SFRP2, RYK, IGFBP4, GPR68, IMPAD1, TIMP1, CHRDL2, PITX2, TAPT1	2.5702
GOTERM_BP_DIRECT	GO:0016192~vesicle-mediated transport	25	13.8122	0.0071797	ITGB2, ITGAL, CORO1A, PYCARD, CACNA1I, DNER, TIMP1, ZFPL1, SEC31B, TGM2, GPIHBP1, CCR1, ABCA1, ABCC4, USP20, TNK2, FGG, TMPRSS13, SGSM1, REST, NECAP2, CEACAM1, NR4A3, ADPRH, PTX3	1.75619
GOTERM_BP_DIRECT	GO:0043065~positive regulation of apoptotic process	9	4.97238	0.00785679	PYCARD, ADCY10, REST, DFFA, SFRP2, FAS, MNDA, IP6K2, TGM2	3.1485
GOTERM_BP_DIRECT	GO:0051240~positive regulation of multicellular organismal process	24	13.2597	0.00843453	CCR1, ACVRL1, NEGR1, ZNF580, GPR68, IRX3, PDE4D, LRTM1, ITGB2, FGG, PYCARD, OLFM1, CEACAM1, NR4A3, SFRP2, CLCF1, GALR1, TBXAS1, SYNDIG1, CDK1, TAPT1, STOX1, FGF10, GPIHBP1	1.76017
GOTERM_BP_DIRECT	GO:0008015~blood circulation	12	6.62983	0.0088333	ACVRL1, RCAN1, CEACAM1, ACTC1, PDE4D, TBXAS1, FGG, ECE1, NAV2, PPARA, TRHDE, DSC2	2.48893
GOTERM_BP_DIRECT	GO:0003013~circulatory system process	12	6.62983	0.0093367	ACVRL1, RCAN1, CEACAM1, ACTC1, PDE4D, TBXAS1, FGG, ECE1, NAV2, PPARA, TRHDE, DSC2	2.46941
GOTERM_BP_DIRECT	GO:0010629~negative regulation of gene expression	6	3.31492	0.00981741	ACVRL1, CCR1, OLFM1, REST, SFRP2, STOX1	4.59635
GOTERM_BP_DIRECT	GO:0051128~regulation of cellular component organization	34	18.7845	0.0102832	ACVRL1, LRTM1, ITGB2, HNMT, CORO1A, HK2, AURKB, TCHP, PYCARD, CNST, SYNDIG1, PLXNA2, PDZD8, PRELID3A, STOX1, TAPT1, IP6K2, ABCA1, DFFA, ZRANB1, BORA, NEGR1, IGFBP4, RYK, TNK2, FGG, SGSM1, OLFM1, CEACAM1, SFRP2, ADPRH, FAS, PTX3, CDK13	1.53607
GOTERM_BP_DIRECT	GO:0030258~lipid modification	8	4.41989	0.0124873	NR4A3, AGK, IMPAD1, ECHDC2, PPARA, ACAA1, IP6K2, FGF10	3.20458
GOTERM_BP_DIRECT	GO:0032879~regulation of localization	35	19.337	0.0146772	ACVRL1, GPR68, HNMT, CORO1A, HK2, PYCARD, CACNA1I, CRACR2B, CNST, GALR1, PLXNA2, TIMP1, PITX2, PRELID3A, CCR1, ABCA1, BORA, ZNF580, GPR35, RYK, TNK2, PDE4D, FGG, SGSM1, REST, CEACAM1, NR4A3, SFRP2, RASA3, ADPRH, CDK1, PTX3, PPARA, DSC2, FGF10	1.48534
GOTERM_BP_DIRECT	GO:0006810~transport	58	32.0442	0.0155933	NCF1, GPR68, ITGB2, ITGAL, HNMT, HK2, PYCARD, CNST, DNER, TIMP1, ZFPL1, CA14, TGM2, SLC12A9, ABCC4, ABCC2, GPR35, PDE4D, FGG, CEACAM1, SFRP2, RASA3, SLC9A8, PEX6, ADPRH, RFT1, TTPAL, PPARA, VPS25, COX15, MTTP, IREB2, CORO1A, SLC5A4, TRAK2, CACNA1I, CRACR2B, GALR1, SYNDIG1, PRELID3A, SEC31B, GPIHBP1, IP6K2, ABCA1, CCR1, USP20, TNK2, TMPRSS13, SGSM1, UEVLD, NECAP2, REST, PEX5L, NR4A3, CDK1, PTX3, S…	1.3054
GOTERM_BP_DIRECT	GO:0071887~leukocyte apoptotic process	5	2.76243	0.0160667	DFFA, NR4A3, CTSL, FAS, AURKB	5.14461
GOTERM_BP_DIRECT	GO:0050673~epithelial cell proliferation	9	4.97238	0.0176416	ACVRL1, CEACAM1, SFRP2, NR4A3, ZNF580, IGFBP4, TNMD, STOX1, FGF10	2.72205
GOTERM_BP_DIRECT	GO:0006928~movement of cell or subcellular component	27	14.9171	0.018254	ACVRL1, ITGB2, ITGAL, CORO1A, PYCARD, CACNA1I, GBX1, DNER, PLXNA2, TIMP1, PITX2, CCR1, ZRANB1, DNAH10, ZNF580, RYK, TNK2, PDE4D, STYK1, ADCY10, CEACAM1, ACTC1, NR4A3, SFRP2, CDK1, DSC2, FGF10	1.57864
GOTERM_BP_DIRECT	GO:0006796~phosphate-containing compound metabolic process	41	22.6519	0.0197697	ACVRL1, MVK, COX15, LRTM1, ITGB2, MPI, PPM1D, HK2, AURKB, PYCARD, CNST, GALR1, STOX1, IP6K2, CCR1, ABCA1, UNC5CL, AGK, IGFBP4, RYK, SH2D3A, TNK2, PDE4D, FGG, STYK1, BAZ1B, ADCY10, MAP3K15, CEACAM1, GNAL, SFRP2, RASA3, MYO3B, IMPAD1, CLCF1, CDK1, FAS, ADCK5, PPARA, CDK13, FGF10	1.3957
GOTERM_BP_DIRECT	GO:0045055~regulated exocytosis	8	4.41989	0.0199534	ABCC4, CACNA1I, REST, CEACAM1, NR4A3, FGG, TIMP1, CORO1A	2.91528
GOTERM_BP_DIRECT	GO:0006793~phosphorus metabolic process	41	22.6519	0.0203621	ACVRL1, MVK, COX15, LRTM1, ITGB2, MPI, PPM1D, HK2, AURKB, PYCARD, CNST, GALR1, STOX1, IP6K2, CCR1, ABCA1, UNC5CL, AGK, IGFBP4, RYK, SH2D3A, TNK2, PDE4D, FGG, STYK1, BAZ1B, ADCY10, MAP3K15, CEACAM1, GNAL, SFRP2, RASA3, MYO3B, IMPAD1, CLCF1, CDK1, FAS, ADCK5, PPARA, CDK13, FGF10	1.39299
GOTERM_BP_DIRECT	GO:0042733~embryonic digit morphogenesis	4	2.20994	0.0209667	FBXW4, SFRP2, IMPAD1, ECE1	6.77097
GOTERM_BP_DIRECT	GO:0048522~positive regulation of cellular process	58	32.0442	0.0219539	ACVRL1, GPR68, ITGB2, ECE1, HNMT, HK2, PYCARD, CNST, TIMP1, PITX2, TAPT1, TGM2, FBXW4, ABCC4, DFFA, UNC5CL, IGFBP4, GPR35, SH2D3A, FGG, BAZ1B, OLFM1, CEACAM1, SFRP2, PPARA, SHMT2, LRTM1, CORO1A, AURKB, CACNA1I, GALR1, SYNDIG1, PRELID3A, STOX1, IP6K2, ABCA1, CCR1, ZRANB1, NEGR1, ZNF580, RYK, TNK2, IRX3, ADCY10, MAP3K15, REST, NR4A3, GNAL, AADAC, CLCF1, RFXAP, CDK1, FAS, PTX3, MNDA, CDK13, CNOT8, F…	1.28312
GOTERM_BP_DIRECT	GO:0060548~negative regulation of cell death	16	8.83978	0.0231967	DFFA, FGG, CORO1A, AURKB, PM20D1, COMP, ACTC1, NR4A3, SFRP2, CLCF1, CDK1, FAS, TIMP1, PPARA, TGM2, FGF10	1.87202
GOTERM_BP_DIRECT	GO:0008217~regulation of blood pressure	6	3.31492	0.0235229	ACVRL1, PDE4D, ECE1, NAV2, PPARA, TRHDE	3.68246
GOTERM_BP_DIRECT	GO:0007507~heart development	11	6.07735	0.0237407	ACVRL1, OLFM1, REST, ACTC1, SFRP2, ADAP2, CDK1, ECE1, BAZ1B, PPARA, PITX2	2.2592
GOTERM_BP_DIRECT	GO:0060485~mesenchyme development	7	3.8674	0.0241133	ACVRL1, OLFM1, ACTC1, SFRP2, PITX2, TAPT1, FGF10	3.13953
GOTERM_BP_DIRECT	GO:0050678~regulation of epithelial cell proliferation	8	4.41989	0.0242792	ACVRL1, CEACAM1, SFRP2, NR4A3, ZNF580, TNMD, STOX1, FGF10	2.79867
GOTERM_BP_DIRECT	GO:0006897~endocytosis	13	7.18232	0.0243952	ABCA1, USP20, TNK2, ITGB2, ITGAL, TMPRSS13, CORO1A, PYCARD, CEACAM1, NECAP2, DNER, PTX3, TGM2	2.05165
GOTERM_BP_DIRECT	GO:0070536~protein K63-linked deubiquitination	3	1.65746	0.0249541	ZRANB1, USP20, SHMT2	12.1096
GOTERM_BP_DIRECT	GO:0006468~protein phosphorylation	27	14.9171	0.0259614	ACVRL1, LRTM1, ITGB2, AURKB, PYCARD, STOX1, CCR1, UNC5CL, IGFBP4, RYK, SH2D3A, TNK2, PDE4D, FGG, STYK1, BAZ1B, MAP3K15, CEACAM1, SFRP2, RASA3, MYO3B, CLCF1, CDK1, FAS, ADCK5, CDK13, FGF10	1.53005
GOTERM_BP_DIRECT	GO:0048518~positive regulation of biological process	63	34.8066	0.0261672	ACVRL1, GPR68, ITGB2, ECE1, HNMT, HK2, PYCARD, CNST, CTSL, TIMP1, PITX2, TAPT1, TGM2, FBXW4, ABCC4, DFFA, UNC5CL, IGFBP4, GPR35, SH2D3A, PDE4D, FGG, BAZ1B, OLFM1, CEACAM1, SFRP2, PPARA, SHMT2, LRTM1, CORO1A, AURKB, CACNA1I, GALR1, SYNDIG1, PRELID3A, STOX1, GPIHBP1, IP6K2, ABCA1, CCR1, ZRANB1, NEGR1, ZNF580, RYK, TNK2, IRX3, ADCY10, MAP3K15, REST, ACTC1, NR4A3, GNAL, AADAC, CLCF1, TBXAS1, RFXAP, C…	1.25106
GOTERM_BP_DIRECT	GO:0051234~establishment of localization	58	32.0442	0.0264288	NCF1, GPR68, ITGB2, ITGAL, HNMT, HK2, PYCARD, CNST, DNER, TIMP1, ZFPL1, CA14, TGM2, SLC12A9, ABCC4, ABCC2, GPR35, PDE4D, FGG, CEACAM1, SFRP2, RASA3, SLC9A8, PEX6, ADPRH, RFT1, TTPAL, PPARA, VPS25, COX15, MTTP, IREB2, CORO1A, SLC5A4, TRAK2, CACNA1I, CRACR2B, GALR1, SYNDIG1, PRELID3A, SEC31B, GPIHBP1, IP6K2, ABCA1, CCR1, USP20, TNK2, TMPRSS13, SGSM1, UEVLD, NECAP2, REST, PEX5L, NR4A3, CDK1, PTX3, S…	1.27079
GOTERM_BP_DIRECT	GO:0046685~response to arsenic-containing substance	3	1.65746	0.0267854	ABCC2, GSTO2, CPEB2	11.6611
GOTERM_BP_DIRECT	GO:0048762~mesenchymal cell differentiation	6	3.31492	0.0271601	ACVRL1, OLFM1, SFRP2, PITX2, TAPT1, FGF10	3.53764
GOTERM_BP_DIRECT	GO:0060627~regulation of vesicle-mediated transport	10	5.52486	0.0272918	PYCARD, SGSM1, CACNA1I, REST, CEACAM1, TNK2, FGG, ADPRH, PTX3, CORO1A	2.33742
GOTERM_BP_DIRECT	GO:0008283~cell proliferation	27	14.9171	0.0273818	ACVRL1, SHMT2, PPM1D, CORO1A, AURKB, PYCARD, TIMP1, PITX2, STOX1, TGM2, FBXW4, ABCC4, ZNF580, IGFBP4, RYK, RARRES1, REST, CEACAM1, NR4A3, SFRP2, TNMD, CLCF1, CDK1, MNDA, CDK13, CNOT8, FGF10	1.52265
GOTERM_BP_DIRECT	GO:0060348~bone development	6	3.31492	0.0278532	COMP, SFRP2, GPR68, IMPAD1, PITX2, TAPT1	3.51788
GOTERM_BP_DIRECT	GO:0048583~regulation of response to stimulus	46	25.4144	0.0283659	COL17A1, ACVRL1, MVK, GPR68, LRTM1, ITGB2, ITGAL, HK2, AURKB, PYCARD, SPRED3, CTSL, SAFB2, PLXNA2, TIMP1, RGS9, STOX1, TGM2, CCR1, ABCA1, ZRANB1, UNC5CL, ZNF580, ARHGEF37, USP20, IGFBP4, GPR35, RYK, SH2D3A, PDE4D, STARD8, FGG, BAZ1B, RCAN1, MAP3K15, PEX5L, CEACAM1, NR4A3, SFRP2, RASA3, CLCF1, CDK1, FAS, MNDA, PPARA, FGF10	1.32775
GOTERM_BP_DIRECT	GO:0065008~regulation of biological quality	45	24.8619	0.029377	ACVRL1, NCF1, GPR68, LRTM1, MTTP, IREB2, ITGB2, ECE1, HNMT, TRHDE, CORO1A, HK2, AURKB, PYCARD, CACNA1I, GALR1, SYNDIG1, PLXNA2, EXOSC1, STOX1, TGM2, GPIHBP1, CCR1, ABCA1, ABCC2, GPR35, RYK, PDE4D, FGG, NAV2, OLFM1, REST, CEACAM1, NR4A3, RASA3, PEX6, SLC9A8, TBXAS1, RFT1, FAS, PTX3, SFXN2, PPARA, DSC2, FGF10	1.3311
GOTERM_BP_DIRECT	GO:0019220~regulation of phosphate metabolic process	24	13.2597	0.0299729	CCR1, ABCA1, ACVRL1, UNC5CL, RYK, IGFBP4, TNK2, PDE4D, LRTM1, ITGB2, FGG, PYCARD, MAP3K15, CEACAM1, CNST, GNAL, SFRP2, CLCF1, GALR1, CDK1, FAS, PPARA, STOX1, FGF10	1.56447
GOTERM_BP_DIRECT	GO:0016477~cell migration	19	10.4972	0.0313827	CCR1, ACVRL1, ZRANB1, ZNF580, TNK2, PDE4D, ITGB2, STYK1, ITGAL, CORO1A, PYCARD, CEACAM1, SFRP2, DNER, PLXNA2, CDK1, TIMP1, PITX2, FGF10	1.68416
GOTERM_BP_DIRECT	GO:0040011~locomotion	23	12.7072	0.0314836	CCR1, ACVRL1, ZRANB1, ZNF580, RYK, TNK2, PDE4D, ITGB2, STYK1, ITGAL, CORO1A, PYCARD, CACNA1I, CEACAM1, NR4A3, SFRP2, GBX1, DNER, PLXNA2, CDK1, TIMP1, PITX2, FGF10	1.57768
GOTERM_BP_DIRECT	GO:0043087~regulation of GTPase activity	13	7.18232	0.0315091	ARHGEF37, SH2D3A, TNK2, STARD8, PYCARD, SGSM1, ADAP2, RASA3, ADPRH, PDE6D, CPEB2, RGS9, FGF10	1.97446
GOTERM_BP_DIRECT	GO:0051049~regulation of transport	26	14.3646	0.0315678	GPR68, HNMT, CORO1A, HK2, PYCARD, CACNA1I, CRACR2B, CNST, GALR1, PRELID3A, CCR1, ABCA1, GPR35, TNK2, PDE4D, FGG, SGSM1, REST, CEACAM1, NR4A3, SFRP2, ADPRH, CDK1, PTX3, PPARA, FGF10	1.51932
GOTERM_BP_DIRECT	GO:1902531~regulation of intracellular signal transduction	25	13.8122	0.0329226	LRTM1, AURKB, PYCARD, STOX1, TGM2, CCR1, ABCA1, UNC5CL, ARHGEF37, IGFBP4, GPR35, RYK, PDE4D, STARD8, FGG, RCAN1, MAP3K15, PEX5L, CEACAM1, SFRP2, RASA3, CLCF1, CDK1, FAS, FGF10	1.53078
GOTERM_BP_DIRECT	GO:0043171~peptide catabolic process	3	1.65746	0.0346257	PM20D1, ECE1, TRHDE	10.1565
GOTERM_BP_DIRECT	GO:0009719~response to endogenous stimulus	23	12.7072	0.0352163	ABCA1, ACVRL1, ABCC4, ABCC2, PDE4D, ITGB2, HNMT, CORO1A, REST, CEACAM1, NR4A3, SFRP2, CTSL, TNMD, SAFB2, CDK1, FAS, TIMP1, PPARA, PITX2, CPEB2, FGF10, GPIHBP1	1.55933
GOTERM_BP_DIRECT	GO:0051179~localization	68	37.5691	0.0355356	ACVRL1, NCF1, GPR68, ITGB2, ITGAL, HNMT, HK2, PYCARD, CNST, DNER, TIMP1, PITX2, ZFPL1, CA14, TGM2, SLC12A9, ABCC4, ABCC2, BORA, GPR35, PDE4D, FGG, CEACAM1, SFRP2, RASA3, SLC9A8, PEX6, ADPRH, RFT1, TTPAL, PPARA, VPS25, DSC2, COX15, MTTP, IREB2, CORO1A, AURKB, SLC5A4, TRAK2, CACNA1I, CRACR2B, GALR1, SYNDIG1, PLXNA2, PRELID3A, SEC31B, GPIHBP1, IP6K2, ABCA1, CCR1, ZRANB1, ZNF580, USP20, RYK, TNK2, ST…	1.21536
GOTERM_BP_DIRECT	GO:0016572~histone phosphorylation	3	1.65746	0.0367089	CDK1, BAZ1B, AURKB	9.83906
GOTERM_BP_DIRECT	GO:0044765~single-organism transport	43	23.7569	0.0378423	NCF1, COX15, GPR68, MTTP, IREB2, ITGB2, ITGAL, CORO1A, HK2, SLC5A4, PYCARD, CACNA1I, CRACR2B, CNST, GALR1, TIMP1, CA14, PRELID3A, TGM2, GPIHBP1, SLC12A9, IP6K2, CCR1, ABCA1, ABCC4, ABCC2, GPR35, PDE4D, FGG, REST, PEX5L, CEACAM1, NR4A3, SFRP2, RASA3, PEX6, SLC9A8, RFT1, CDK1, PTX3, SFXN2, PPARA, FGF10	1.32148
GOTERM_BP_DIRECT	GO:0001558~regulation of cell growth	9	4.97238	0.0381841	TCHP, ACVRL1, OLFM1, CEACAM1, SFRP2, RYK, IGFBP4, PLXNA2, IP6K2	2.3438
GOTERM_BP_DIRECT	GO:0055082~cellular chemical homeostasis	13	7.18232	0.0386103	CCR1, ABCC2, GPR35, GPR68, PDE4D, IREB2, CORO1A, HK2, RASA3, SLC9A8, GALR1, TBXAS1, TGM2	1.91353
GOTERM_BP_DIRECT	GO:0006887~exocytosis	9	4.97238	0.0386545	CCR1, ABCC4, CACNA1I, REST, CEACAM1, NR4A3, FGG, TIMP1, CORO1A	2.338
GOTERM_BP_DIRECT	GO:0023014~signal transduction by protein phosphorylation	15	8.28729	0.038927	CCR1, ACVRL1, UNC5CL, RYK, SH2D3A, IGFBP4, FGG, PYCARD, MAP3K15, CEACAM1, SFRP2, RASA3, CDK1, FAS, FGF10	1.79504
GOTERM_BP_DIRECT	GO:0030198~extracellular matrix organization	8	4.41989	0.0399344	COMP, SFRP2, CTSL, COL4A4, ITGB2, FGG, TIMP1, ITGAL	2.51377
GOTERM_BP_DIRECT	GO:0010562~positive regulation of phosphorus metabolic process	17	9.39227	0.0403139	CCR1, ABCA1, ACVRL1, UNC5CL, RYK, IGFBP4, TNK2, FGG, PYCARD, MAP3K15, GNAL, SFRP2, CLCF1, CDK1, FAS, STOX1, FGF10	1.70081
GOTERM_BP_DIRECT	GO:0045937~positive regulation of phosphate metabolic process	17	9.39227	0.0403139	CCR1, ABCA1, ACVRL1, UNC5CL, RYK, IGFBP4, TNK2, FGG, PYCARD, MAP3K15, GNAL, SFRP2, CLCF1, CDK1, FAS, STOX1, FGF10	1.70081
GOTERM_BP_DIRECT	GO:0048878~chemical homeostasis	17	9.39227	0.0403139	CCR1, ABCA1, ABCC2, GPR35, GPR68, PDE4D, MTTP, IREB2, CORO1A, HK2, RASA3, SLC9A8, GALR1, TBXAS1, SFXN2, TGM2, GPIHBP1	1.70081
GOTERM_BP_DIRECT	GO:0036211~protein modification process	47	25.9669	0.0404493	ACVRL1, HDAC10, SHMT2, LRTM1, MTTP, ITGB2, MPI, PPM1D, AURKB, TRAK2, RMND5B, PYCARD, B3GALT2, STOX1, TGM2, CCR1, ABCA1, ZRANB1, UNC5CL, USP20, IGFBP4, RYK, SH2D3A, TNK2, PDE4D, PRMT3, FGG, STYK1, BAZ1B, FBXO33, UEVLD, MAP3K15, REST, CEACAM1, SFRP2, RASA3, MYO3B, CLCF1, MED20, ADPRH, KBTBD2, CDK1, FAS, ADCK5, CDK13, RNF122, FGF10	1.29195
GOTERM_BP_DIRECT	GO:0006464~cellular protein modification process	47	25.9669	0.0404493	ACVRL1, HDAC10, SHMT2, LRTM1, MTTP, ITGB2, MPI, PPM1D, AURKB, TRAK2, RMND5B, PYCARD, B3GALT2, STOX1, TGM2, CCR1, ABCA1, ZRANB1, UNC5CL, USP20, IGFBP4, RYK, SH2D3A, TNK2, PDE4D, PRMT3, FGG, STYK1, BAZ1B, FBXO33, UEVLD, MAP3K15, REST, CEACAM1, SFRP2, RASA3, MYO3B, CLCF1, MED20, ADPRH, KBTBD2, CDK1, FAS, ADCK5, CDK13, RNF122, FGF10	1.29195
GOTERM_BP_DIRECT	GO:0043062~extracellular structure organization	8	4.41989	0.0404755	COMP, SFRP2, CTSL, COL4A4, ITGB2, FGG, TIMP1, ITGAL	2.50627
GOTERM_BP_DIRECT	GO:1902042~negative regulation of extrinsic apoptotic signaling pathway via death domain receptors	3	1.65746	0.0410154	SFRP2, FGG, FAS	9.26029
GOTERM_BP_DIRECT	GO:0051270~regulation of cellular component movement	14	7.73481	0.0413194	CCR1, ACVRL1, ZNF580, RYK, PDE4D, CORO1A, PYCARD, CEACAM1, SFRP2, PLXNA2, TIMP1, PITX2, DSC2, FGF10	1.83204
GOTERM_BP_DIRECT	GO:0043410~positive regulation of MAPK cascade	10	5.52486	0.0414446	PYCARD, CCR1, UNC5CL, MAP3K15, RYK, IGFBP4, FGG, CDK1, FAS, FGF10	2.16392
GOTERM_BP_DIRECT	GO:0007204~positive regulation of cytosolic calcium ion concentration	7	3.8674	0.0430545	CCR1, RASA3, GPR35, PDE4D, GALR1, CORO1A, TGM2	2.73104
GOTERM_BP_DIRECT	GO:0001934~positive regulation of protein phosphorylation	15	8.28729	0.0431468	CCR1, ACVRL1, UNC5CL, RYK, IGFBP4, TNK2, FGG, PYCARD, MAP3K15, SFRP2, CLCF1, CDK1, FAS, STOX1, FGF10	1.76882
GOTERM_BP_DIRECT	GO:0022604~regulation of cell morphogenesis	11	6.07735	0.0439468	TCHP, OLFM1, ZRANB1, SFRP2, RYK, ITGB2, FGG, PLXNA2, PDZD8, CORO1A, TAPT1	2.03248
GOTERM_BP_DIRECT	GO:0048870~cell motility	20	11.0497	0.0467851	CCR1, ACVRL1, ZRANB1, ZNF580, TNK2, PDE4D, ITGB2, STYK1, ITGAL, CORO1A, PYCARD, CACNA1I, CEACAM1, SFRP2, DNER, PLXNA2, CDK1, TIMP1, PITX2, FGF10	1.5782
GOTERM_BP_DIRECT	GO:0051674~localization of cell	20	11.0497	0.0467851	CCR1, ACVRL1, ZRANB1, ZNF580, TNK2, PDE4D, ITGB2, STYK1, ITGAL, CORO1A, PYCARD, CACNA1I, CEACAM1, SFRP2, DNER, PLXNA2, CDK1, TIMP1, PITX2, FGF10	1.5782
GOTERM_BP_DIRECT	GO:0043066~negative regulation of apoptotic process	14	7.73481	0.0470794	DFFA, FGG, CORO1A, AURKB, COMP, ACTC1, NR4A3, SFRP2, CLCF1, CDK1, FAS, TIMP1, TGM2, FGF10	1.79621
GOTERM_BP_DIRECT	GO:0046058~cAMP metabolic process	5	2.76243	0.0470884	ABCA1, ADCY10, GNAL, PDE4D, GALR1	3.66958
GOTERM_BP_DIRECT	GO:0048536~spleen development	3	1.65746	0.0478096	FAS, PITX2, FGF10	8.50946
GOTERM_BP_DIRECT	GO:0006909~phagocytosis	7	3.8674	0.0484139	ABCA1, PYCARD, ITGB2, PTX3, ITGAL, CORO1A, TGM2	2.65217
GOTERM_BP_DIRECT	GO:0098771~inorganic ion homeostasis	12	6.62983	0.0484809	CCR1, ABCC2, RASA3, GPR35, SLC9A8, PDE4D, GALR1, TBXAS1, IREB2, SFXN2, CORO1A, TGM2	1.91398
GOTERM_BP_DIRECT	GO:0051336~regulation of hydrolase activity	20	11.0497	0.0488636	ARHGEF37, SH2D3A, TNK2, STARD8, PYCARD, SGSM1, REST, CNST, SFRP2, ADAP2, RASA3, ADPRH, PDE6D, FAS, PTX3, TIMP1, CPEB2, RGS9, FGF10, GPIHBP1	1.56993
GOTERM_BP_DIRECT	GO:0009887~organ morphogenesis	16	8.83978	0.0492959	ACVRL1, RYK, IRX3, BAZ1B, COMP, OLFM1, CEACAM1, ACTC1, NR4A3, SFRP2, IMPAD1, PPARA, PITX2, STOX1, TGM2, FGF10	1.69274
GOTERM_CC_DIRECT	GO:0016020~membrane	31	17.1271	0.0129457	ACVRL1, GRAMD1B, ITGB2, ECE1, ITGAL, TRHDE, CORO1A, HK2, SPRED3, CNST, STBD1, C16ORF58, ACAA1, PDZD8, SLC12A9, ABCC4, UNC5CL, AGK, RYK, TNK2, PDE4D, NECAP2, CEACAM1, ACTC1, XPNPEP2, SCD, IMPAD1, CDK1, FAS, SFXN2, TTPAL	1.55632
GOTERM_CC_DIRECT	GO:0034687~integrin alphaL-beta2 complex	2	1.10497	0.0179177	ITGB2, ITGAL	110.448
GOTERM_CC_DIRECT	GO:0009897~external side of plasma membrane	6	3.31492	0.04364	ABCA1, CCR1, FGG, FAS, ECE1, GPIHBP1	3.11122
GOTERM_MF_DIRECT	GO:0016773~phosphotransferase activity, alcohol group as acceptor	16	8.83978	0.00722089	ACVRL1, MVK, AGK, RYK, TNK2, STYK1, BAZ1B, HK2, AURKB, MAP3K15, MYO3B, CDK1, ADCK5, CDK13, FGF10, IP6K2	2.15319
GOTERM_MF_DIRECT	GO:0005095~GTPase inhibitor activity	3	1.65746	0.007448	TNK2, PDE6D, CPEB2	22.6085
GOTERM_MF_DIRECT	GO:0046872~metal ion binding	27	14.9171	0.00759904	ACVRL1, IREB2, ITGB2, ECE1, CYB561D1, ITGAL, PPM1D, AURKB, ADAP2, TIMP1, NPTX2, PDZD8, ZNF664, CA14, TGM2, ZNF580, TNK2, PDE4D, PRMT3, FGG, MAP3K15, REST, GNAL, RASA3, XPNPEP2, CNOT8, ZFP28	1.37683
GOTERM_MF_DIRECT	GO:0032559~adenyl ribonucleotide binding	25	13.8122	0.00901656	ACVRL1, MVK, HK2, AURKB, TGM2, IP6K2, ABCA1, ABCC4, ABCC2, DNAH10, AGK, RYK, TNK2, PDE4D, STYK1, NAV2, BAZ1B, ADCY10, MAP3K15, ACTC1, SLFNL1, MYO3B, PEX6, CDK1, CDK13	1.72283
GOTERM_MF_DIRECT	GO:0001223~transcription coactivator binding	2	1.10497	0.00903183	NR4A3, PPARA	21.1013
GOTERM_MF_DIRECT	GO:0030695~GTPase regulator activity	9	4.97238	0.00919342	SGSM1, ADAP2, RASA3, STARD8, TNK2, ADPRH, PDE6D, CPEB2, RGS9	3.06308
GOTERM_MF_DIRECT	GO:0030554~adenyl nucleotide binding	25	13.8122	0.00980431	ACVRL1, MVK, HK2, AURKB, TGM2, IP6K2, ABCA1, ABCC4, ABCC2, DNAH10, AGK, RYK, TNK2, PDE4D, STYK1, NAV2, BAZ1B, ADCY10, MAP3K15, ACTC1, SLFNL1, MYO3B, PEX6, CDK1, CDK13	1.71054
GOTERM_MF_DIRECT	GO:0005524~ATP binding	24	13.2597	0.0130083	ABCA1, ACVRL1, ABCC4, DNAH10, MVK, ABCC2, AGK, RYK, TNK2, STYK1, NAV2, BAZ1B, HK2, AURKB, ADCY10, MAP3K15, ACTC1, SLFNL1, MYO3B, PEX6, CDK1, CDK13, TGM2, IP6K2	1.69375
GOTERM_MF_DIRECT	GO:0035173~histone kinase activity	3	1.65746	0.0135715	CDK1, BAZ1B, AURKB	16.6589
GOTERM_MF_DIRECT	GO:0060589~nucleoside-triphosphatase regulator activity	9	4.97238	0.0161092	SGSM1, ADAP2, RASA3, STARD8, TNK2, ADPRH, PDE6D, CPEB2, RGS9	2.76839
GOTERM_MF_DIRECT	GO:0097367~carbohydrate derivative binding	32	17.6796	0.0171672	ACVRL1, MVK, ITGB2, HK2, AURKB, COMP, CTSL, HABP2, TGM2, IP6K2, ABCA1, ABCC4, ABCC2, DNAH10, AGK, RYK, TNK2, PDE4D, STYK1, NAV2, BAZ1B, GTPBP3, ADCY10, MAP3K15, ACTC1, GNAL, SLFNL1, MYO3B, PEX6, CDK1, CDK13, FGF10	1.50656
GOTERM_MF_DIRECT	GO:0003824~catalytic activity	71	39.2265	0.0174547	ACVRL1, NCF1, HDAC10, MPI, ECE1, HNMT, HK2, PYCARD, CTSL, B3GALT2, ACAA1, CA14, HABP2, TGM2, ABCC4, UNC5CL, GPX2, ABCC2, GSTO2, PDE4D, PRMT3, NAV2, BAZ1B, GTPBP3, MYO3B, IMPAD1, PEX6, MED20, ADPRH, RNF122, MVK, SHMT2, COX15, PPM1D, TRHDE, AURKB, RMND5B, PDE6D, CILP2, EXOSC1, IP6K2, ABCA1, CCR1, ZRANB1, DNAH10, USP20, AGK, RYK, TNK2, STYK1, TMPRSS13, OTOGL, PM20D1, UEVLD, ADCY10, MAP3K15, REST, AC…	1.24476
GOTERM_MF_DIRECT	GO:0017022~myosin binding	4	2.20994	0.0198139	PYCARD, ACTC1, FUS, CORO1A	6.91844
GOTERM_MF_DIRECT	GO:0005319~lipid transporter activity	5	2.76243	0.0214829	ABCA1, CEACAM1, MTTP, RFT1, PRELID3A	4.7101
GOTERM_MF_DIRECT	GO:0000166~nucleotide binding	33	18.232	0.0235718	ACVRL1, MVK, HTATSF1, HK2, AURKB, SAFB2, RBM7, TGM2, IP6K2, ABCA1, ABCC4, ABCC2, DNAH10, AGK, FUS, RYK, TNK2, PDE4D, STYK1, NAV2, BAZ1B, GTPBP3, ADCY10, RCAN1, MAP3K15, ACTC1, GNAL, SLFNL1, MYO3B, PEX6, CDK1, CDK13, CPEB2	1.45739
GOTERM_MF_DIRECT	GO:1901265~nucleoside phosphate binding	33	18.232	0.0236983	ACVRL1, MVK, HTATSF1, HK2, AURKB, SAFB2, RBM7, TGM2, IP6K2, ABCA1, ABCC4, ABCC2, DNAH10, AGK, FUS, RYK, TNK2, PDE4D, STYK1, NAV2, BAZ1B, GTPBP3, ADCY10, RCAN1, MAP3K15, ACTC1, GNAL, SLFNL1, MYO3B, PEX6, CDK1, CDK13, CPEB2	1.45678
GOTERM_MF_DIRECT	GO:0016787~hydrolase activity	35	19.337	0.0273945	HDAC10, ECE1, PPM1D, TRHDE, PYCARD, CTSL, PDE6D, CILP2, EXOSC1, HABP2, TGM2, CCR1, ABCA1, ABCC4, ZRANB1, UNC5CL, ABCC2, DNAH10, USP20, PDE4D, NAV2, TMPRSS13, GTPBP3, OTOGL, PM20D1, REST, ACTC1, GNAL, AADAC, MYO3B, XPNPEP2, PEX6, IMPAD1, ADPRH, CNOT8	1.41864
GOTERM_MF_DIRECT	GO:0030369~ICAM-3 receptor activity	2	1.10497	0.027993	ITGB2, ITGAL	70.3375
GOTERM_MF_DIRECT	GO:0016301~kinase activity	16	8.83978	0.0280366	ACVRL1, MVK, AGK, RYK, TNK2, STYK1, BAZ1B, HK2, AURKB, MAP3K15, MYO3B, CDK1, ADCK5, CDK13, FGF10, IP6K2	1.82695
GOTERM_MF_DIRECT	GO:0036094~small molecule binding	34	18.7845	0.0370089	ACVRL1, MVK, HTATSF1, HK2, AURKB, ADAP2, SAFB2, RBM7, TGM2, IP6K2, ABCA1, ABCC4, ABCC2, DNAH10, AGK, FUS, RYK, TNK2, PDE4D, STYK1, NAV2, BAZ1B, GTPBP3, ADCY10, RCAN1, MAP3K15, ACTC1, GNAL, SLFNL1, MYO3B, PEX6, CDK1, CDK13, CPEB2	1.39526
GOTERM_MF_DIRECT	GO:0035173~histone kinase activity	2	1.10497	0.0371498	CDK1, BAZ1B	52.7531
GOTERM_MF_DIRECT	GO:0005548~phospholipid transporter activity	2	1.10497	0.0403183	ABCA1, MTTP	21.1013
GOTERM_MF_DIRECT	GO:0001883~purine nucleoside binding	26	14.3646	0.0412245	ACVRL1, MVK, HK2, AURKB, TGM2, IP6K2, ABCA1, ABCC4, ABCC2, DNAH10, AGK, RYK, TNK2, STYK1, NAV2, BAZ1B, GTPBP3, ADCY10, MAP3K15, ACTC1, GNAL, SLFNL1, MYO3B, PEX6, CDK1, CDK13	1.48039
GOTERM_MF_DIRECT	GO:0032549~ribonucleoside binding	26	14.3646	0.0412245	ACVRL1, MVK, HK2, AURKB, TGM2, IP6K2, ABCA1, ABCC4, ABCC2, DNAH10, AGK, RYK, TNK2, STYK1, NAV2, BAZ1B, GTPBP3, ADCY10, MAP3K15, ACTC1, GNAL, SLFNL1, MYO3B, PEX6, CDK1, CDK13	1.48039
GOTERM_MF_DIRECT	GO:0001882~nucleoside binding	26	14.3646	0.0428168	ACVRL1, MVK, HK2, AURKB, TGM2, IP6K2, ABCA1, ABCC4, ABCC2, DNAH10, AGK, RYK, TNK2, STYK1, NAV2, BAZ1B, GTPBP3, ADCY10, MAP3K15, ACTC1, GNAL, SLFNL1, MYO3B, PEX6, CDK1, CDK13	1.47482
GOTERM_MF_DIRECT	GO:0004672~protein kinase activity	12	6.62983	0.044522	ACVRL1, MAP3K15, MYO3B, RYK, TNK2, STYK1, CDK1, ADCK5, BAZ1B, CDK13, AURKB, FGF10	1.94183
GOTERM_MF_DIRECT	GO:0016772~transferase activity, transferring phosphorus-containing groups	17	9.39227	0.0472518	ACVRL1, MVK, AGK, RYK, TNK2, STYK1, BAZ1B, HK2, AURKB, MAP3K15, MYO3B, MED20, CDK1, ADCK5, CDK13, FGF10, IP6K2	1.66537
1Modified Fisher exact test, implemented in DAVID (https://david.ncifcrf.gov/content.jsp?file=functional_annotation.html#fisher)

## Sheet: Table S8
Table S8. Functional classification of differentially-expressed genes regulated by common transcription factors by DAVID (https://david.ncifcrf.gov/)
Transcription factor	Functionality	n	Genes	P-value1
HMGA1	Chemical homeostasis	4	IREB2; MTTP; PDE4D; TBXAS1	0.03
HNF1A and HNF4A	Lipid metabolic process	7	ABCA1; AGK; ECHDC2; IMPAD1; MTTP; SCD; TBXAS1	0.02
	Plasma lipoprotein particle assembly	2	ABCA1; MTTP	0.03
	Metabolism of long-chain fatty acids.	2	AGK; SCD	0.05
	Vesicle-mediated transport	7	ADPRH; ABCA1; NECAP2; PYCARD; TIMP1; CORO1A; ITGAL	0.04
	Chemical homeostasis	6	ABCA1; CORO1A; MTTP; SFXN2; SLC9A8; TBXAS1	0.03
IRF2	Transport	14	ADPRH; COX15; GPR35; TTPAL; FGG; FGF10; GALR1; HNMT ITGAL; MTTP; PTX3; PEX6 SGSM1; ZFPL1	0.005
	Positive regulation of GTPase activity	5	ADPRH; ARHGEF37; FGF10; RGS9; SGSM1	0.01
	Regulation of vesicle-mediated transport	4	ADPRH; FGG; PTX3; SGSM1	0.02
PPARG and PPARA	Cell migration	6	CORO1A; ITGAL; PDE4D; PITX2; TIMP1; ZRANB1	0.02
	Metal ion binding	11	BAZ1B; CYB561D1; ECE1; HABP2; FUS; ITGAL; PDE4D; PRMT3; SCD; TIMP1; ZRANB1A	0.03
	Metabolism of long-chain fatty acids.	2	AGK; SCD	0.05
RARA and RXRA	Lipid binding	3	GPIHBP1; MTTP; NCF1	0.03
	Apoptotic process	7	PYCARD; ACTC1; ADCY10; AURKB; CORO1A; FGF10; NCF1	0.03
	Defence response	6	GPR68; PYCARD; CORO1A; ITGAL; NCF1; PTX3	0.07
	Innate immune system	4	PYCARD; CORO1A; NCF1; PTX3	0.02
	Inflammatory response	4	GPR68; PYCARD; ITGAL; PTX3	0.02
SREBF1 and SREBF2	Membrane-bounded vesicle	15	ABCA1; NECAP2; TIMP1; ACTC1; CORO1A; ECE1; FGG; ITGB2; MVK; MTTP; PDE6D; RARRES1; SLC12A9; TNK2; VPS25	0.003
	Clathrin-coated vesicles	3	NECP2; ECE1; TNK2	0.02
	Endocytosis	7	ABCA1; NECAP2; CORO1A; DNER; ITGB2; TMPRSS13; TNK2	0.002
	Cell-matrix adhesion	3	COL17A1; FGG; ITGB2	0.01
1Modified Fisher exact test, implemented in DAVID (https://david.ncifcrf.gov/content.jsp?file=functional_annotation.html#fisher)
